# Supplementary material for: N-Phenyl-N-(prop-2-en-1-yl)benzene­sulfonamide
Source: Acta Crystallogr Sect E Struct Rep Online. 2010 Apr 14;66(Pt 5):o1087. doi: 10.1107/S1600536810013152 (PMC2979217; doi:10.1107/S1600536810013152)
Supplement: Supplementary file 1 [file e-66-o1087-sup1.cif]

##############################################################################
###                                                                        ###
###        Electronic paper (Acta Crystallographica Section E)             ###
###                                                                        ###
##############################################################################
#                                                                            #
# This CIF contains the data in a paper accepted for publication in Acta     #
# Crystallographica Section E. It conforms to the requirements of Notes      #
# for Authors for Section E, and has been peer reviewed under the auspices   #
# of the IUCr Commission on Journals.                                        #
#                                                                            #
# Full details of the Crystallographic Information File format               #
# are given in the paper "The Crystallographic Information File (CIF):       #
# a New Standard Archive File for Crystallography" by S. R. Hall, F. H.      #
# Allen and I. D. Brown [Acta Cryst. (1991), A47, 655-685].                  #
#                                                                            #
# The current version of the core CIF dictionary is obtainable from          #
# ftp://ftp.iucr.org/pub/cif_core.dic. The current version number is 2.4.    #
#                                                                            #
# Software is freely available for graphical display of the structure(s) in  #
# this CIF.  For information consult the CIF home page http://www.iucr.org/  #
# cif/home.html                                                              #
#                                                                            #
# This file may be used for bona fide research purposes within the           #
# scientific community so long as proper attribution is given to the journal # 
# article from which it was obtained.                                        #
#                                                                            #
##############################################################################
                                             
data_I
_audit_creation_method     SHELXL
_chemical_name_systematic
;
<i>N</i>-Phenyl-<i>N</i>-(prop-2-en-1-yl)benzenesulfonamide
;
_chemical_name_common     ?
_chemical_formula_moiety     'C15 H15 N O2 S'
_chemical_formula_sum     'C15 H15 N O2 S'
_chemical_formula_iupac     'C15 H15 N O2 S'
_chemical_formula_weight     273.35
_chemical_melting_point     ?
_symmetry_cell_setting     monoclinic
_symmetry_space_group_name_H-M     'P 21/c'
_symmetry_space_group_name_Hall     '-P 2ybc'
loop_
    _symmetry_equiv_pos_as_xyz
    'x, y, z'
    '-x, y+1/2, -z+1/2'
    '-x, -y, -z'
    'x, -y-1/2, z-1/2'
_cell_length_a     11.6302(8)
_cell_length_b     5.7041(4)
_cell_length_c     21.9408(14)
_cell_angle_alpha     90.00
_cell_angle_beta     103.535(4)
_cell_angle_gamma     90.00
_cell_volume     1415.12(17)
_cell_formula_units_Z     4
_cell_measurement_reflns_used     3368
_cell_measurement_theta_min     2.38
_cell_measurement_theta_max     22.3
_cell_measurement_temperature     295(2)
_exptl_crystal_description     plate
_exptl_crystal_colour     colourless
_exptl_crystal_size_max     0.25
_exptl_crystal_size_mid     0.12
_exptl_crystal_size_min     0.08
_exptl_crystal_density_diffrn     1.283
_exptl_crystal_density_meas     ?
_exptl_crystal_density_method     'not measured'
_exptl_crystal_F_000     576
_exptl_absorpt_coefficient_mu     0.226
_exptl_absorpt_correction_type     multi-scan
_exptl_absorpt_process_details     '(<i>SADABS</i>; Sheldrick, 1996)'
_exptl_absorpt_correction_T_min     0.9584
_exptl_absorpt_correction_T_max     0.9782
_exptl_special_details
;
 ?
;
_diffrn_ambient_temperature     295(2)
_diffrn_radiation_type     MoK\a
_diffrn_radiation_wavelength     0.71073
_diffrn_radiation_source     'fine-focus sealed tube'
_diffrn_radiation_monochromator     'graphite'
_diffrn_measurement_device_type     'Bruker SMART CCD area-detector'
_diffrn_measurement_method     '\f and \w scans'
_diffrn_detector_area_resol_mean     ?
_diffrn_reflns_number     9448
_diffrn_reflns_av_R_equivalents     0.0461
_diffrn_reflns_av_sigmaI/netI     0.0488
_diffrn_reflns_theta_min     1.80
_diffrn_reflns_theta_max     25.02
_diffrn_reflns_theta_full     25.02
_diffrn_measured_fraction_theta_max     0.988
_diffrn_measured_fraction_theta_full     0.988
_diffrn_reflns_limit_h_min     -13
_diffrn_reflns_limit_h_max     13
_diffrn_reflns_limit_k_min     -6
_diffrn_reflns_limit_k_max     5
_diffrn_reflns_limit_l_min     -26
_diffrn_reflns_limit_l_max     26
_diffrn_standards_number     0
_diffrn_standards_interval_count     .
_diffrn_standards_interval_time     .
_diffrn_standards_decay_%     ?
_refine_special_details
;
 Refinement of F^2^ against ALL reflections.  The weighted R-factor wR and
 goodness of fit S are based on F^2^, conventional R-factors R are based
 on F, with F set to zero for negative F^2^. The threshold expression of
 F^2^ > 2sigma(F^2^) is used only for calculating R-factors(gt) etc. and is
 not relevant to the choice of reflections for refinement.  R-factors based
 on F^2^ are statistically about twice as large as those based on F, and R-
 factors based on ALL data will be even larger.
;
_reflns_number_total     2467
_reflns_number_gt     1803
_reflns_threshold_expression     I>2\s(I)
_refine_ls_structure_factor_coef     Fsqd
_refine_ls_matrix_type     full
_refine_ls_R_factor_all     0.0937
_refine_ls_R_factor_gt     0.0600
_refine_ls_wR_factor_gt     0.1922
_refine_ls_wR_factor_ref     0.2448
_refine_ls_goodness_of_fit_ref     0.928
_refine_ls_restrained_S_all     0.928
_refine_ls_number_reflns     2467
_refine_ls_number_parameters     172
_refine_ls_number_restraints     0
_refine_ls_hydrogen_treatment     constr
_refine_ls_weighting_scheme     calc
_refine_ls_weighting_details
         'calc w=1/[\s^2^(Fo^2^)+(0.1687P)^2^+2.1422P] where P=(Fo^2^+2Fc^2^)/3'
_atom_sites_solution_hydrogens     geom
_atom_sites_solution_primary     direct
_atom_sites_solution_secondary     difmap
_refine_ls_shift/su_max     0.001
_refine_ls_shift/su_mean     0.000
_refine_diff_density_max     0.466
_refine_diff_density_min     -0.583
_refine_ls_extinction_method     none
_refine_ls_extinction_coef     ?
loop_
    _atom_type_symbol
    _atom_type_description
    _atom_type_scat_dispersion_real
    _atom_type_scat_dispersion_imag
    _atom_type_scat_source
    'C' 'C' 0.0033 0.0016
                         'International Tables Vol C Tables 4.2.6.8 and 6.1.1.4'
    'H' 'H' 0.0000 0.0000
                         'International Tables Vol C Tables 4.2.6.8 and 6.1.1.4'
    'N' 'N' 0.0061 0.0033
                         'International Tables Vol C Tables 4.2.6.8 and 6.1.1.4'
    'O' 'O' 0.0106 0.0060
                         'International Tables Vol C Tables 4.2.6.8 and 6.1.1.4'
    'S' 'S' 0.1246 0.1234
                         'International Tables Vol C Tables 4.2.6.8 and 6.1.1.4'
_computing_data_collection     'SMART (Bruker, 1998)'
_computing_cell_refinement     'SAINT (Bruker, 1999)'
_computing_data_reduction     'SAINT (Bruker, 1999)'
_computing_structure_solution     'SHELXS97 (Sheldrick, 2008)'
_computing_structure_refinement     'SHELXL97 (Sheldrick, 2008)'
_computing_molecular_graphics     'SHELXTL (Sheldrick, 2008)'
_computing_publication_material     'SHELXTL (Sheldrick, 2008)'
loop_
    _atom_site_type_symbol
    _atom_site_label
    _atom_site_fract_x
    _atom_site_fract_y
    _atom_site_fract_z
    _atom_site_U_iso_or_equiv
    _atom_site_adp_type
    _atom_site_calc_flag
    _atom_site_refinement_flags
    _atom_site_occupancy
    _atom_site_disorder_assembly
    _atom_site_disorder_group
    S S1 0.69888(9) -0.0377(2) 0.71607(5) 0.0425(4) Uani d . 1 . .
    N N1 0.6478(3) 0.1073(6) 0.65082(15) 0.0421(9) Uani d . 1 . .
    C C9 0.7280(4) -0.0195(9) 0.5639(2) 0.0500(11) Uani d . 1 . .
    H H9 0.6824 -0.1545 0.5615 0.060 Uiso calc R 1 . .
    C C10 0.7692(3) 0.1656(8) 0.77270(17) 0.0398(10) Uani d . 1 . .
    C C13 0.8729(5) 0.5034(11) 0.8566(2) 0.0683(15) Uani d . 1 . .
    H H13 0.9082 0.6188 0.8848 0.082 Uiso calc R 1 . .
    C C3 0.4412(6) 0.5309(14) 0.5687(3) 0.092(2) Uani d . 1 . .
    H H3A 0.4626 0.6644 0.5930 0.111 Uiso calc R 1 . .
    H H3B 0.3918 0.5436 0.5288 0.111 Uiso calc R 1 . .
    C C4 0.7260(4) 0.1466(8) 0.60926(17) 0.0407(10) Uani d . 1 . .
    C C1 0.5584(4) 0.2901(9) 0.6524(2) 0.0504(11) Uani d . 1 . .
    H H1A 0.5114 0.2434 0.6815 0.060 Uiso calc R 1 . .
    H H1B 0.5982 0.4356 0.6675 0.060 Uiso calc R 1 . .
    C C11 0.8892(4) 0.2012(9) 0.7843(2) 0.0525(12) Uani d . 1 . .
    H H11 0.9351 0.1128 0.7633 0.063 Uiso calc R 1 . .
    C C5 0.7939(4) 0.3460(8) 0.6128(2) 0.0512(11) Uani d . 1 . .
    H H5 0.7929 0.4574 0.6437 0.061 Uiso calc R 1 . .
    C C2 0.4799(4) 0.3294(11) 0.5901(2) 0.0631(14) Uani d . 1 . .
    H H2 0.4569 0.1994 0.5645 0.076 Uiso calc R 1 . .
    C C15 0.7010(4) 0.2992(10) 0.80332(19) 0.0548(13) Uani d . 1 . .
    H H15 0.6199 0.2745 0.7958 0.066 Uiso calc R 1 . .
    C C7 0.8644(4) 0.2144(11) 0.5249(2) 0.0616(14) Uani d . 1 . .
    H H7 0.9106 0.2384 0.4962 0.074 Uiso calc R 1 . .
    C C6 0.8631(5) 0.3801(10) 0.5706(2) 0.0616(13) Uani d . 1 . .
    H H6 0.9090 0.5148 0.5728 0.074 Uiso calc R 1 . .
    C C14 0.7545(5) 0.4699(11) 0.8452(2) 0.0686(16) Uani d . 1 . .
    H H14 0.7090 0.5619 0.8655 0.082 Uiso calc R 1 . .
    O O2 0.7865(3) -0.1951(6) 0.70389(14) 0.0545(9) Uani d . 1 . .
    O O1 0.5986(3) -0.1260(6) 0.73525(15) 0.0582(9) Uani d . 1 . .
    C C8 0.7983(5) 0.0159(10) 0.5219(2) 0.0616(14) Uani d . 1 . .
    H H8 0.8005 -0.0963 0.4914 0.074 Uiso calc R 1 . .
    C C12 0.9411(4) 0.3693(11) 0.8272(2) 0.0641(15) Uani d . 1 . .
    H H12 1.0226 0.3915 0.8361 0.077 Uiso calc R 1 . .
loop_
    _atom_site_aniso_label
    _atom_site_aniso_U_11
    _atom_site_aniso_U_22
    _atom_site_aniso_U_33
    _atom_site_aniso_U_12
    _atom_site_aniso_U_13
    _atom_site_aniso_U_23
    S1 0.0455(7) 0.0354(7) 0.0488(7) 0.0000(5) 0.0153(5) 0.0014(4)
    N1 0.0414(18) 0.042(2) 0.0431(18) 0.0055(16) 0.0106(14) -0.0030(16)
    C9 0.057(3) 0.046(3) 0.047(2) -0.001(2) 0.014(2) -0.011(2)
    C10 0.037(2) 0.044(3) 0.041(2) 0.0036(18) 0.0143(16) 0.0044(18)
    C13 0.070(4) 0.075(4) 0.055(3) -0.012(3) 0.005(2) -0.016(3)
    C3 0.096(5) 0.112(6) 0.070(4) 0.050(4) 0.020(3) 0.021(4)
    C4 0.045(2) 0.039(2) 0.037(2) 0.0094(19) 0.0076(16) 0.0005(17)
    C1 0.044(2) 0.057(3) 0.051(2) 0.010(2) 0.0128(18) -0.005(2)
    C11 0.040(2) 0.064(3) 0.056(3) 0.000(2) 0.0167(19) 0.002(2)
    C5 0.059(3) 0.036(3) 0.061(3) 0.005(2) 0.019(2) -0.003(2)
    C2 0.052(3) 0.079(4) 0.057(3) 0.016(3) 0.010(2) 0.002(3)
    C15 0.039(2) 0.080(4) 0.045(2) 0.006(2) 0.0099(18) -0.011(2)
    C7 0.058(3) 0.078(4) 0.053(3) 0.014(3) 0.022(2) 0.015(3)
    C6 0.066(3) 0.049(3) 0.074(3) 0.002(3) 0.026(3) 0.013(3)
    C14 0.062(3) 0.086(4) 0.056(3) 0.013(3) 0.008(2) -0.022(3)
    O2 0.0622(19) 0.0412(19) 0.0631(19) 0.0148(15) 0.0206(15) 0.0029(15)
    O1 0.0529(18) 0.055(2) 0.070(2) -0.0140(16) 0.0216(15) 0.0053(17)
    C8 0.074(3) 0.065(4) 0.050(3) 0.012(3) 0.022(2) -0.008(2)
    C12 0.039(2) 0.091(4) 0.061(3) -0.018(3) 0.009(2) -0.003(3)
_geom_special_details
;
 All esds (except the esd in the dihedral angle between two l.s. planes)
 are estimated using the full covariance matrix.  The cell esds are taken
 into account individually in the estimation of esds in distances, angles
 and torsion angles; correlations between esds in cell parameters are only
 used when they are defined by crystal symmetry.  An approximate (isotropic)
 treatment of cell esds is used for estimating esds involving l.s. planes.
;
loop_
    _geom_bond_atom_site_label_1
    _geom_bond_atom_site_label_2
    _geom_bond_site_symmetry_2
    _geom_bond_distance
    _geom_bond_publ_flag
    S1 O1 . 1.422(3) ?
    S1 O2 . 1.429(3) ?
    S1 N1 . 1.640(3) ?
    S1 C10 . 1.756(4) ?
    N1 C4 . 1.448(5) ?
    N1 C1 . 1.479(5) ?
    C9 C4 . 1.379(6) ?
    C9 C8 . 1.382(7) ?
    C9 H9 . 0.93 ?
    C10 C11 . 1.374(6) ?
    C10 C15 . 1.382(6) ?
    C13 C14 . 1.354(8) ?
    C13 C12 . 1.368(8) ?
    C13 H13 . 0.93 ?
    C3 C2 . 1.283(8) ?
    C3 H3A . 0.93 ?
    C3 H3B . 0.93 ?
    C4 C5 . 1.376(6) ?
    C1 C2 . 1.473(6) ?
    C1 H1A . 0.97 ?
    C1 H1B . 0.97 ?
    C11 C12 . 1.380(7) ?
    C11 H11 . 0.93 ?
    C5 C6 . 1.377(7) ?
    C5 H5 . 0.93 ?
    C2 H2 . 0.93 ?
    C15 C14 . 1.382(7) ?
    C15 H15 . 0.93 ?
    C7 C8 . 1.361(8) ?
    C7 C6 . 1.379(7) ?
    C7 H7 . 0.93 ?
    C6 H6 . 0.93 ?
    C14 H14 . 0.93 ?
    C8 H8 . 0.93 ?
    C12 H12 . 0.93 ?
loop_
    _geom_angle_atom_site_label_1
    _geom_angle_atom_site_label_2
    _geom_angle_atom_site_label_3
    _geom_angle_site_symmetry_1
    _geom_angle_site_symmetry_3
    _geom_angle
    _geom_angle_publ_flag
    O1 S1 O2 . . 120.2(2) ?
    O1 S1 N1 . . 106.41(19) ?
    O2 S1 N1 . . 106.38(18) ?
    O1 S1 C10 . . 107.66(19) ?
    O2 S1 C10 . . 108.22(19) ?
    N1 S1 C10 . . 107.3(2) ?
    C4 N1 C1 . . 117.0(3) ?
    C4 N1 S1 . . 118.4(3) ?
    C1 N1 S1 . . 116.6(3) ?
    C4 C9 C8 . . 119.6(5) ?
    C4 C9 H9 . . 120.2 ?
    C8 C9 H9 . . 120.2 ?
    C11 C10 C15 . . 120.2(4) ?
    C11 C10 S1 . . 120.9(3) ?
    C15 C10 S1 . . 118.9(3) ?
    C14 C13 C12 . . 120.7(5) ?
    C14 C13 H13 . . 119.6 ?
    C12 C13 H13 . . 119.6 ?
    C2 C3 H3A . . 120.0 ?
    C2 C3 H3B . . 120.0 ?
    H3A C3 H3B . . 120.0 ?
    C5 C4 C9 . . 120.2(4) ?
    C5 C4 N1 . . 121.9(4) ?
    C9 C4 N1 . . 117.9(4) ?
    C2 C1 N1 . . 111.8(4) ?
    C2 C1 H1A . . 109.3 ?
    N1 C1 H1A . . 109.3 ?
    C2 C1 H1B . . 109.3 ?
    N1 C1 H1B . . 109.3 ?
    H1A C1 H1B . . 107.9 ?
    C10 C11 C12 . . 119.4(4) ?
    C10 C11 H11 . . 120.3 ?
    C12 C11 H11 . . 120.3 ?
    C4 C5 C6 . . 119.8(5) ?
    C4 C5 H5 . . 120.1 ?
    C6 C5 H5 . . 120.1 ?
    C3 C2 C1 . . 124.3(6) ?
    C3 C2 H2 . . 117.8 ?
    C1 C2 H2 . . 117.8 ?
    C14 C15 C10 . . 119.4(4) ?
    C14 C15 H15 . . 120.3 ?
    C10 C15 H15 . . 120.3 ?
    C8 C7 C6 . . 120.2(5) ?
    C8 C7 H7 . . 119.9 ?
    C6 C7 H7 . . 119.9 ?
    C5 C6 C7 . . 120.0(5) ?
    C5 C6 H6 . . 120.0 ?
    C7 C6 H6 . . 120.0 ?
    C13 C14 C15 . . 120.1(5) ?
    C13 C14 H14 . . 119.9 ?
    C15 C14 H14 . . 119.9 ?
    C7 C8 C9 . . 120.3(5) ?
    C7 C8 H8 . . 119.9 ?
    C9 C8 H8 . . 119.9 ?
    C13 C12 C11 . . 120.1(4) ?
    C13 C12 H12 . . 120.0 ?
    C11 C12 H12 . . 120.0 ?
loop_
    _geom_torsion_atom_site_label_1
    _geom_torsion_atom_site_label_2
    _geom_torsion_atom_site_label_3
    _geom_torsion_atom_site_label_4
    _geom_torsion_site_symmetry_1
    _geom_torsion_site_symmetry_2
    _geom_torsion_site_symmetry_3
    _geom_torsion_site_symmetry_4
    _geom_torsion
    _geom_torsion_publ_flag
    O1 S1 N1 C4 . . . . -158.8(3) ?
    O2 S1 N1 C4 . . . . -29.5(4) ?
    C10 S1 N1 C4 . . . . 86.2(3) ?
    O1 S1 N1 C1 . . . . 53.2(4) ?
    O2 S1 N1 C1 . . . . -177.5(3) ?
    C10 S1 N1 C1 . . . . -61.9(3) ?
    O1 S1 C10 C11 . . . . 150.3(4) ?
    O2 S1 C10 C11 . . . . 19.0(4) ?
    N1 S1 C10 C11 . . . . -95.5(4) ?
    O1 S1 C10 C15 . . . . -33.1(4) ?
    O2 S1 C10 C15 . . . . -164.5(4) ?
    N1 S1 C10 C15 . . . . 81.1(4) ?
    C8 C9 C4 C5 . . . . -0.2(7) ?
    C8 C9 C4 N1 . . . . 177.7(4) ?
    C1 N1 C4 C5 . . . . 55.6(5) ?
    S1 N1 C4 C5 . . . . -92.3(4) ?
    C1 N1 C4 C9 . . . . -122.2(4) ?
    S1 N1 C4 C9 . . . . 89.8(4) ?
    C4 N1 C1 C2 . . . . 58.4(5) ?
    S1 N1 C1 C2 . . . . -153.1(4) ?
    C15 C10 C11 C12 . . . . 0.8(7) ?
    S1 C10 C11 C12 . . . . 177.3(4) ?
    C9 C4 C5 C6 . . . . 0.5(7) ?
    N1 C4 C5 C6 . . . . -177.3(4) ?
    N1 C1 C2 C3 . . . . -141.8(6) ?
    C11 C10 C15 C14 . . . . 0.5(7) ?
    S1 C10 C15 C14 . . . . -176.1(4) ?
    C4 C5 C6 C7 . . . . -0.1(7) ?
    C8 C7 C6 C5 . . . . -0.7(8) ?
    C12 C13 C14 C15 . . . . -0.1(9) ?
    C10 C15 C14 C13 . . . . -0.9(8) ?
    C6 C7 C8 C9 . . . . 1.0(8) ?
    C4 C9 C8 C7 . . . . -0.6(7) ?
    C14 C13 C12 C11 . . . . 1.5(9) ?
    C10 C11 C12 C13 . . . . -1.8(8) ?
loop_
    _geom_hbond_atom_site_label_D
    _geom_hbond_atom_site_label_H
    _geom_hbond_atom_site_label_A
    _geom_hbond_site_symmetry_A
    _geom_hbond_distance_DH
    _geom_hbond_distance_HA
    _geom_hbond_distance_DA
    _geom_hbond_angle_DHA
    C1 H1A O1 2_656 0.97 2.57 3.427(6) 147
    C5 H5 O2 1_565 0.93 2.39 3.307(6) 167
    C15 H15 O1 2_656 0.93 2.54 3.415(6) 158
data_global
_journal_date_recd_electronic     2010-03-29
_journal_date_accepted     2010-04-09
_journal_name_full     'Acta Crystallographica, Section E'
_journal_year     2010
_journal_volume     66
_journal_issue      5
_journal_page_first     o1087
_journal_page_last     o1087
_journal_paper_category     QO
_journal_coeditor_code     CI5071
_publ_contact_author_name     'Islam Ullah Khan'
_publ_contact_author_address
;
Materials Chemistry Laboratory,
Department of
Chemistry,
Government College University,
Lahore 54000,
Pakistan
;
_publ_contact_author_email     'iukhangcu@126.com'
_publ_contact_author_fax     '+90-352-4374933'
_publ_contact_author_phone     '+90-352-4374901 extra 33106'
_publ_section_title
;
<i>N</i>-Phenyl-<i>N</i>-(prop-2-en-1-yl)benzenesulfonamide
;
loop_
    _publ_author_name
    _publ_author_address
    'Islam Ullah Khan'
;
Materials Chemistry Laboratory
Department of Chemistry
Government College University
Lahore 54000
Pakistan
;
    'Gui-Ying Dong'
;
College of Chemical Engineering and Biotechnology
Hebei Polytechnic University
Tangshan 063009
People's Republic of China
;
    'Sharafat Ali'
;
Materials Chemistry Laboratory
Department of Chemistry
Government College University
Lahore 54000
Pakistan
;
    'Shahzad Sharif'
;
Materials Chemistry Laboratory
Department of Chemistry
Government College University
Lahore 54000
Pakistan
;
    'Zeeshan Haide'
;
HEJ Research Institute of Chemistry
University of Karachi, Pakistan
;
