# Supplementary material for: N-Phenyl-N-(prop-2-en-1-yl)benzene­sulfonamide
Source: Acta Crystallogr Sect E Struct Rep Online. 2010 Apr 14;66(Pt 5):o1087. doi: 10.1107/S1600536810013152 (PMC2979217; doi:10.1107/S1600536810013152)
Supplement: Supplementary file 2 [file e-66-o1087-Isup2.hkl]

# 
# h,k,l, Fc-squared, Fo-squared, sigma(Fo-squared) and status flag 
# 
data_I
_shelx_title ' SHRAFT1_0m in P2(1)/c' 
_shelx_refln_list_code          4 
_shelx_F_calc_maximum      157.09 
_exptl_crystal_F_000       576.00 
_reflns_d_resolution_high  0.8404 
 
loop_ 
 _symmetry_equiv_pos_as_xyz 
 'x, y, z' 
 '-x, y+1/2, -z+1/2' 
 '-x, -y, -z' 
 'x, -y-1/2, z-1/2' 
 
_cell_length_a    11.6302 
_cell_length_b     5.7041 
_cell_length_c    21.9408 
_cell_angle_alpha  90.000 
_cell_angle_beta  103.535 
_cell_angle_gamma  90.000 
 
_shelx_F_squared_multiplier     1.000 
 
loop_ 
 _refln_index_h 
 _refln_index_k 
 _refln_index_l 
 _refln_F_squared_calc 
 _refln_F_squared_meas 
 _refln_F_squared_sigma 
 _refln_observed_status 
   1   0   0     1232.55       -0.24      0.16 o 
   2   0   0    16017.11    15027.21    502.86 o 
   3   0   0      630.44      570.02     14.34 o 
   4   0   0      383.35      381.64     12.20 o 
   5   0   0     1169.99     1239.19     30.66 o 
   6   0   0      561.13      630.32     27.17 o 
   7   0   0      357.56      327.77     14.16 o 
   8   0   0       95.06       68.41      8.67 o 
   9   0   0       30.46       32.74      5.82 o 
  10   0   0      237.28      196.62     12.31 o 
  11   0   0      126.41      106.69     10.60 o 
  12   0   0      344.63      308.00     25.77 o 
  13   0   0       12.67       -3.22     12.39 o 
   1   1   0     6049.56     7344.94    246.17 o 
   2   1   0     1858.24     2085.29     50.08 o 
   3   1   0      443.44      449.27     12.05 o 
   4   1   0      308.75      344.70      9.44 o 
   5   1   0        3.02       -3.28      2.19 o 
   6   1   0      410.32      411.65     14.16 o 
   7   1   0       25.72       27.75      4.65 o 
   8   1   0        9.88        9.76      4.14 o 
   9   1   0      104.88       96.19      7.53 o 
  10   1   0       32.88       24.22      6.18 o 
  11   1   0       46.49      102.37      8.65 o 
  12   1   0       42.99       43.92      5.91 o 
  13   1   0       67.97       54.72      7.75 o 
   0   2   0      439.12      398.44     21.81 o 
   1   2   0       73.99      105.53      6.10 o 
   2   2   0     1611.22     1610.61     46.78 o 
   3   2   0     1663.36     1937.85     51.43 o 
   4   2   0       31.13       25.03      4.26 o 
   5   2   0      365.30      294.38     13.40 o 
   6   2   0       11.15        5.41      2.68 o 
   7   2   0      360.23      323.31     13.34 o 
   8   2   0      129.81      125.28      7.09 o 
   9   2   0      120.68      111.14      6.92 o 
  10   2   0       57.01      155.63      9.57 o 
  11   2   0        0.20       24.78      5.39 o 
  12   2   0        0.07       11.79      6.81 o 
   1   3   0       82.34       70.65      5.77 o 
   2   3   0      277.44      272.70      8.38 o 
   3   3   0       17.20       29.64      3.52 o 
   4   3   0      230.45      221.37     12.20 o 
   5   3   0        0.40       -5.70      5.95 o 
   6   3   0      729.46      721.42     35.06 o 
   7   3   0        3.69       10.81      9.42 o 
   8   3   0      255.04      225.70     10.88 o 
   9   3   0      222.74      294.06     13.68 o 
  10   3   0       21.27       22.71      6.49 o 
  11   3   0       95.11      103.16      9.45 o 
  12   3   0       13.45        5.02      8.66 o 
   0   4   0       17.61       23.79      6.44 o 
   1   4   0        0.63        0.99      5.70 o 
   2   4   0      176.93      184.16     10.12 o 
   3   4   0        0.28       -0.43      3.73 o 
   4   4   0       93.40      109.94      7.72 o 
   5   4   0      282.50      247.05     19.82 o 
   6   4   0        0.01       -7.43      8.42 o 
   7   4   0      205.95      213.10     19.33 o 
   8   4   0       46.57       42.87     12.39 o 
   9   4   0       34.07       24.78     12.64 o 
  10   4   0       28.79       36.40      8.85 o 
   1   5   0      585.13      530.52     32.46 o 
   2   5   0       16.79       28.50     10.16 o 
   3   5   0      427.73      413.99     31.35 o 
   4   5   0      363.73      334.07     17.43 o 
   5   5   0        9.54       15.78      7.44 o 
   6   5   0      101.39      100.41     10.92 o 
   7   5   0       22.94       29.39      8.71 o 
   8   5   0       39.71       32.96     12.39 o 
   9   5   0       37.36       24.78     13.38 o 
   1   6   0        2.70        1.49     10.41 o 
   2   6   0      131.00      165.56     22.80 o 
   3   6   0       17.11       42.09     11.65 o 
   4   6   0       76.44       99.30     11.02 o 
   5   6   0        2.32       25.24      8.74 o 
   6   6   0       10.50        9.60      8.64 o 
 -13   1   1        0.05       20.31      6.56 o 
 -12   1   1        0.96        8.00      5.99 o 
 -11   1   1      115.19      129.24      8.29 o 
 -10   1   1        4.12       -3.91      9.59 o 
  -9   1   1       98.82      101.29     11.02 o 
  -8   1   1       68.91       86.34      6.53 o 
  -7   1   1       85.18       84.26      5.06 o 
  -6   1   1      177.45      113.82      8.14 o 
  -5   1   1      131.89      125.76      4.62 o 
  -4   1   1       94.27       77.11      5.68 o 
  -3   1   1     2942.09     3154.90     74.03 o 
  -2   1   1       64.11       81.27      5.79 o 
  -1   1   1     1417.23     1720.05     58.17 o 
   0   1   1     3372.51     3398.68    167.01 o 
   1   1   1     7329.73     8238.73    353.70 o 
   3   1   1      118.81      137.77      5.54 o 
   4   1   1     1474.97     1475.80     29.37 o 
   5   1   1      176.43      147.72      6.41 o 
   6   1   1      305.94      282.63     12.70 o 
   7   1   1      142.57      131.37      6.31 o 
   8   1   1       86.98       89.87      6.86 o 
   9   1   1      506.99      446.71     16.30 o 
  10   1   1        0.41        6.43      4.87 o 
  11   1   1      224.24      187.25      9.54 o 
  12   1   1       25.66       35.32      6.63 o 
  13   1   1        6.27        9.55      6.56 o 
 -12   2   1       38.09       29.29      7.59 o 
 -11   2   1       28.95       39.54      5.80 o 
 -10   2   1      531.95      483.57     17.92 o 
  -9   2   1      304.79      290.34     12.95 o 
  -8   2   1      414.71      325.68     11.16 o 
  -7   2   1      104.17      105.67      5.73 o 
  -6   2   1       30.92       26.89      4.37 o 
  -5   2   1       76.66      102.72      7.58 o 
  -4   2   1      231.84      297.30     10.79 o 
  -3   2   1        8.15        0.88      3.36 o 
  -2   2   1      143.75      205.80      7.48 o 
  -1   2   1       12.11       18.67      3.14 o 
   0   2   1     3066.81     3011.35     85.98 o 
   1   2   1      550.45      505.24     28.00 o 
   2   2   1      243.34      240.33     10.42 o 
   3   2   1        0.73       -0.98      2.45 o 
   4   2   1      725.70      861.57     39.19 o 
   5   2   1       61.09       78.62      6.81 o 
   6   2   1        6.11        2.91      2.78 o 
   7   2   1       94.18       94.55      7.97 o 
   8   2   1      294.19      240.88     10.55 o 
   9   2   1       17.88       23.00      5.95 o 
  10   2   1       35.59       49.81      6.86 o 
  11   2   1      123.56      126.60      9.80 o 
  12   2   1       16.04        9.28      5.57 o 
 -12   3   1        0.29      -13.49     10.53 o 
 -11   3   1       19.68       44.62      7.52 o 
 -10   3   1       64.09       42.47      7.10 o 
  -9   3   1      414.30      457.49     16.85 o 
  -8   3   1      185.39      184.31     10.05 o 
  -7   3   1      740.58      689.78     27.83 o 
  -6   3   1      600.71      536.11     21.98 o 
  -5   3   1        6.58       -2.97      6.44 o 
  -4   3   1      323.42      325.90     26.39 o 
  -3   3   1      117.24      158.02      7.28 o 
  -2   3   1       48.36       68.75      4.55 o 
  -1   3   1       66.58       89.07      5.28 o 
   0   3   1      387.23      350.28     14.62 o 
   1   3   1       25.37       28.99      6.94 o 
   2   3   1      890.35      922.71     38.18 o 
   3   3   1      566.00      585.17     33.70 o 
   4   3   1     1394.30     1488.27     81.65 o 
   5   3   1        3.98       -3.43      4.46 o 
   6   3   1      347.85      341.98     16.27 o 
   7   3   1      521.72      500.92     21.89 o 
   8   3   1      269.60      247.21     11.48 o 
   9   3   1      179.52      213.32     11.03 o 
  10   3   1        2.29       -7.10      5.98 o 
  11   3   1        3.51       22.43     10.19 o 
 -10   4   1        8.14        8.64      8.42 o 
  -9   4   1        0.09      -14.50      9.66 o 
  -8   4   1       48.21       28.74     11.65 o 
  -7   4   1      253.14      255.47     21.56 o 
  -6   4   1      277.22      276.81     27.26 o 
  -5   4   1      470.49      419.26     18.83 o 
  -4   4   1      129.78      133.11      9.98 o 
  -3   4   1      229.05      216.51     11.93 o 
  -2   4   1      323.99      290.40     13.99 o 
  -1   4   1       24.63       15.61      6.69 o 
   0   4   1       86.79       91.93     10.65 o 
   1   4   1        0.40       -0.25      6.19 o 
   2   4   1      123.93      128.85     14.62 o 
   3   4   1      228.66      217.91     10.07 o 
   4   4   1       32.99       30.22      5.44 o 
   5   4   1      492.46      461.38     28.74 o 
   6   4   1      102.86      113.49     14.87 o 
   7   4   1      107.63      113.49     15.61 o 
   8   4   1       47.14       43.12     12.64 o 
   9   4   1       23.54       19.05      7.66 o 
  10   4   1       79.19       83.34     10.72 o 
  -9   5   1        1.84      -12.14     10.90 o 
  -8   5   1       25.61       19.33     11.65 o 
  -7   5   1        9.97      -11.65      9.17 o 
  -6   5   1        8.97       13.59      7.66 o 
  -5   5   1       29.60       40.15      8.39 o 
  -4   5   1        1.56       13.58      6.90 o 
  -3   5   1       28.49       38.39      7.66 o 
  -2   5   1      401.18      377.14     26.02 o 
   0   5   1       44.21       29.49      9.42 o 
   1   5   1      233.76      241.59     19.82 o 
   2   5   1        0.01        7.83      5.89 o 
   3   5   1      231.74      211.01     13.51 o 
   4   5   1       18.01       52.02      9.17 o 
   5   5   1        0.81        3.87      6.73 o 
   6   5   1        0.85       10.24      7.37 o 
   7   5   1       17.80       25.37      8.54 o 
   8   5   1        0.11       -6.97      7.97 o 
  -6   6   1        1.18       -8.27     13.88 o 
  -5   6   1       45.92       24.53     13.13 o 
  -4   6   1      219.93      210.86     14.64 o 
  -3   6   1       92.02       98.28     10.37 o 
  -2   6   1      545.04      431.90     29.98 o 
  -1   6   1       16.22       32.71     10.90 o 
   1   6   1      103.67       86.73     15.12 o 
   2   6   1       70.75       67.15     13.63 o 
   3   6   1      210.03      233.69     27.88 o 
   4   6   1       17.75       39.44      9.17 o 
   5   6   1      206.71      193.23     17.10 o 
   6   6   1       32.92       38.39      9.82 o 
 -13   0   2        5.42      -17.35     12.39 o 
 -12   0   2        2.89       -7.68     11.15 o 
 -11   0   2       84.67       56.76      8.21 o 
 -10   0   2      520.46      396.11     17.98 o 
  -9   0   2       65.21       69.83      7.13 o 
  -8   0   2      116.44       90.14      7.20 o 
  -7   0   2       68.34       80.91      6.63 o 
  -6   0   2      139.38      156.06      7.93 o 
  -5   0   2     1017.41      875.43     22.14 o 
  -4   0   2        0.58       -2.72      1.81 o 
  -3   0   2      899.07      808.73     20.01 o 
  -2   0   2     8202.31     7394.96    375.77 o 
   0   0   2    10739.06       -0.31      0.21 o 
   2   0   2      163.00      148.34      6.29 o 
   3   0   2    13978.90    13315.75    315.68 o 
   4   0   2      197.32      247.36      7.48 o 
   5   0   2       65.13       61.34      5.58 o 
   6   0   2      545.48      588.28     23.42 o 
   7   0   2       32.63       37.35      5.42 o 
   8   0   2      472.08      419.82     19.82 o 
   9   0   2      120.52      113.27      9.24 o 
  10   0   2      343.23      281.08     14.96 o 
  11   0   2      184.97      166.51     19.58 o 
  12   0   2      230.17      216.82     23.54 o 
  13   0   2      253.48      234.40     17.67 o 
 -13   1   2       37.25       58.64      8.80 o 
 -12   1   2        6.24       19.99      5.94 o 
 -11   1   2      107.33      163.10      8.96 o 
 -10   1   2       39.17       41.29      9.69 o 
  -9   1   2        3.14        2.09      4.21 o 
  -8   1   2      355.75      308.98     11.73 o 
  -7   1   2        0.27       -3.91      2.61 o 
  -6   1   2      336.00      338.33     11.09 o 
  -5   1   2      323.28      328.23      8.59 o 
  -4   1   2     1010.76     1083.72     20.42 o 
  -3   1   2      936.60      899.25     24.16 o 
  -2   1   2      520.69      586.51     14.89 o 
  -1   1   2      561.82      541.23     26.85 o 
   0   1   2      886.91      716.88    115.22 o 
   1   1   2     2457.24     2766.83     59.29 o 
   2   1   2       37.53       62.27      2.81 o 
   3   1   2      679.33      706.93     13.55 o 
   4   1   2      357.43      351.17      9.58 o 
   5   1   2      222.30      187.66      6.05 o 
   6   1   2       25.33       41.94      3.75 o 
   7   1   2       39.95       30.73      3.53 o 
   8   1   2       27.67       27.19      4.36 o 
   9   1   2       38.60       85.33      7.28 o 
  10   1   2       72.13       67.13      6.68 o 
  11   1   2       11.78       61.91      7.75 o 
  12   1   2       12.60       47.15      7.96 o 
  13   1   2        9.52        6.95      7.67 o 
 -13   2   2       44.81       35.00      8.72 o 
 -12   2   2       20.78       30.29      7.33 o 
 -11   2   2       16.23       52.02      6.01 o 
 -10   2   2       10.30      175.43     18.58 o 
  -9   2   2      283.88      339.00     14.10 o 
  -8   2   2        0.44       -1.85      4.58 o 
  -7   2   2      893.04      822.07     21.73 o 
  -6   2   2      101.62      120.65      7.13 o 
  -5   2   2     1922.15     1943.14     67.72 o 
  -4   2   2      677.39      666.91     21.12 o 
  -3   2   2      273.71      266.92      7.90 o 
  -2   2   2      325.88      275.33      9.29 o 
  -1   2   2       30.95       27.44      4.34 o 
   0   2   2      182.27      239.68     10.86 o 
   1   2   2       10.43       10.45      2.97 o 
   2   2   2      410.88      568.52     28.99 o 
   3   2   2     1510.42     1780.78     65.20 o 
   4   2   2     1800.38     2058.45     69.28 o 
   5   2   2      545.13      564.56     22.16 o 
   6   2   2      499.42      447.98     16.02 o 
   7   2   2       77.39       89.91      7.73 o 
   8   2   2      137.76      132.89      7.50 o 
   9   2   2        1.02       -7.56      5.04 o 
  10   2   2      112.12      120.94     10.04 o 
  11   2   2      151.07      149.69     10.66 o 
  12   2   2        1.88        6.64      6.93 o 
 -12   3   2        5.76       -0.50      8.06 o 
 -11   3   2       86.79       72.18      8.32 o 
 -10   3   2        3.09       16.01      6.33 o 
  -9   3   2      124.69      174.02     10.61 o 
  -8   3   2      366.51      298.62     12.49 o 
  -7   3   2        3.72       -9.91      9.17 o 
  -6   3   2      127.23      127.82      9.91 o 
  -5   3   2       33.70       38.66      8.67 o 
  -4   3   2       47.36       54.45      5.05 o 
  -3   3   2       20.53       22.33      3.43 o 
  -2   3   2     1268.61     1281.41     62.32 o 
  -1   3   2      648.51      534.93     17.16 o 
   0   3   2        0.99        5.95      4.96 o 
   1   3   2      111.14      132.82     12.39 o 
   2   3   2       67.83       82.06      5.19 o 
   3   3   2       13.35       11.70      3.84 o 
   4   3   2      382.18      427.37     39.15 o 
   5   3   2       57.36       46.04      5.77 o 
   6   3   2      696.12      723.08     28.28 o 
   7   3   2      235.67      214.28     20.63 o 
   8   3   2        1.85       18.33      5.33 o 
   9   3   2      170.83      167.88     10.04 o 
  10   3   2        0.32       -5.45      6.19 o 
  11   3   2       65.55       64.38      8.53 o 
 -11   4   2        0.00       -6.56      8.11 o 
 -10   4   2        3.57       -2.41      7.44 o 
  -9   4   2        9.60       -9.29      6.19 o 
  -8   4   2       10.76      -10.41      9.66 o 
  -7   4   2      195.04      162.30     17.10 o 
  -6   4   2       56.92       70.87     10.28 o 
  -5   4   2       77.15       75.06      7.94 o 
  -4   4   2      126.40      133.34      7.86 o 
  -3   4   2        1.89        5.07      3.16 o 
  -2   4   2      116.85      111.99      8.49 o 
  -1   4   2       95.82       85.98      9.91 o 
   0   4   2        0.96       -4.46      5.95 o 
   1   4   2      131.32      126.37     13.88 o 
   2   4   2       58.12       62.41      5.95 o 
   3   4   2       50.82       56.33      6.68 o 
   4   4   2        0.33       -4.99      9.00 o 
   5   4   2      841.11      820.19     33.40 o 
   6   4   2      134.44      154.87     16.85 o 
   7   4   2        5.15        0.25      9.17 o 
   8   4   2       24.82       36.92     12.39 o 
   9   4   2       27.84       36.92     17.96 o 
  10   4   2       39.00       63.47     10.05 o 
  -9   5   2       16.04        0.25     12.14 o 
  -8   5   2        0.89       -4.46     10.90 o 
  -7   5   2       13.30       -7.68      9.42 o 
  -6   5   2      112.02      135.73     18.83 o 
  -5   5   2      115.98      139.14     18.58 o 
  -4   5   2       30.06       25.92      5.60 o 
  -3   5   2      198.15      181.75     12.99 o 
  -2   5   2       86.11       78.55     12.39 o 
   0   5   2      296.63      247.79     20.07 o 
   1   5   2       77.45       71.12     12.64 o 
   2   5   2      328.31      286.79     14.87 o 
   3   5   2       35.79       48.13      8.43 o 
   4   5   2      396.82      395.47     30.23 o 
   5   5   2       38.56       47.47      8.92 o 
   6   5   2       69.09       79.86     10.65 o 
   7   5   2      139.25      143.63     13.72 o 
   8   5   2        0.23       12.41      9.66 o 
  -6   6   2        0.51       -1.00      7.97 o 
  -5   6   2        9.76        8.50      9.54 o 
  -4   6   2        0.31       14.01      7.83 o 
  -3   6   2       53.36       45.73      9.29 o 
   1   6   2        2.02       31.72     11.89 o 
   2   6   2       12.28        6.06      7.19 o 
   3   6   2       43.17       63.78     11.03 o 
   4   6   2        0.66        5.19      8.10 o 
   5   6   2        9.97       17.92      8.99 o 
 -13   1   3       39.04       75.87     18.12 o 
 -12   1   3       64.53      112.96      8.28 o 
 -11   1   3      256.44      244.29     10.59 o 
 -10   1   3      144.83      171.54      8.68 o 
  -9   1   3      138.60      138.72      9.51 o 
  -8   1   3       83.21       76.80      7.37 o 
  -7   1   3      176.24      171.41      7.60 o 
  -6   1   3       32.40       19.90      3.35 o 
  -5   1   3      319.18      345.78      9.01 o 
  -4   1   3      434.36      393.91      8.20 o 
  -3   1   3     2581.07     2570.40     44.12 o 
  -2   1   3     1471.59     1542.38     46.47 o 
  -1   1   3     3222.93     3390.60     73.42 o 
   0   1   3     6095.14     6367.92    138.42 o 
   1   1   3     1591.15     1622.52     32.36 o 
   2   1   3        0.80       -1.96      1.42 o 
   3   1   3     2068.06     2150.56     37.23 o 
   4   1   3       17.27       10.32      1.95 o 
   5   1   3     1972.18     2004.19     49.00 o 
   6   1   3       17.84       15.91      3.76 o 
   7   1   3       65.92       72.23      4.55 o 
   8   1   3        5.93       -1.07      3.81 o 
   9   1   3      338.76      271.15     11.21 o 
  10   1   3      127.00      135.59      8.60 o 
  11   1   3       32.69       46.32      6.54 o 
  12   1   3      157.89      146.31     11.52 o 
 -13   2   3        3.93       13.99      7.32 o 
 -12   2   3       24.78       44.64      7.67 o 
 -11   2   3      128.02      143.27      8.25 o 
 -10   2   3      321.10      338.23     14.35 o 
  -9   2   3      563.39      534.51     14.47 o 
  -8   2   3      160.35      156.12      7.77 o 
  -7   2   3      176.40      172.79      7.36 o 
  -6   2   3       66.76       82.72      4.58 o 
  -5   2   3       17.07       20.22      5.00 o 
  -4   2   3     1422.11     1707.57     42.41 o 
  -3   2   3     1218.03     1465.88     41.48 o 
  -2   2   3       34.14       61.47      3.86 o 
  -1   2   3      478.02      519.37     20.32 o 
   0   2   3      320.36      299.98     12.97 o 
   1   2   3     1744.81     1916.27     54.18 o 
   2   2   3      512.64      538.90     27.32 o 
   3   2   3     2063.73     2502.04     78.79 o 
   4   2   3      459.71      524.04     17.48 o 
   5   2   3        7.35        4.00      3.19 o 
   6   2   3        1.15        1.60      3.18 o 
   7   2   3      200.37      190.73      8.00 o 
   8   2   3      121.91      127.45      8.44 o 
   9   2   3        0.10       -6.88      4.59 o 
  10   2   3        3.66       15.09      5.95 o 
  11   2   3       21.98       55.89      7.73 o 
  12   2   3        0.00        3.98      6.81 o 
 -12   3   3        5.83        0.10      7.97 o 
 -11   3   3       58.96       79.82      8.56 o 
 -10   3   3       99.85       89.14     10.91 o 
  -9   3   3      105.75      138.39     13.58 o 
  -8   3   3       68.96       78.47      6.97 o 
  -7   3   3        5.63       -8.63      5.75 o 
  -6   3   3      747.87      731.13     28.37 o 
  -5   3   3       75.60       78.05     10.90 o 
  -4   3   3     2007.50     2323.61     66.50 o 
  -3   3   3        2.20       -0.53      2.71 o 
  -2   3   3      402.29      473.66     18.51 o 
  -1   3   3       54.00       88.20      5.35 o 
   0   3   3       71.18       57.92      6.13 o 
   1   3   3      169.77      213.35     16.60 o 
   2   3   3      265.70      298.76     11.05 o 
   3   3   3      227.06      219.69      9.72 o 
   4   3   3      988.79     1068.36     63.11 o 
   5   3   3      405.26      378.76     16.52 o 
   6   3   3      698.56      678.99     27.05 o 
   7   3   3      776.27      757.32     23.84 o 
   8   3   3      105.27      102.19      7.85 o 
   9   3   3       28.32       39.65      6.71 o 
  10   3   3       31.53       19.60      6.86 o 
  11   3   3        0.05       14.87     13.88 o 
 -11   4   3        4.39       -5.13      8.29 o 
 -10   4   3        4.15        1.30      7.50 o 
  -9   4   3       10.05       -6.69     10.16 o 
  -8   4   3       15.90        1.24      9.66 o 
  -7   4   3      157.15      173.95     18.58 o 
  -6   4   3       56.19       61.18     12.27 o 
  -5   4   3      221.47      193.64     12.18 o 
  -4   4   3      519.66      519.69     17.73 o 
  -3   4   3        9.20       16.11      4.01 o 
  -2   4   3      158.28      165.40     10.06 o 
  -1   4   3      140.17      124.71     10.53 o 
   0   4   3      330.84      318.66     21.81 o 
   1   4   3       28.92       28.74      8.92 o 
   2   4   3       94.21      111.32      6.96 o 
   3   4   3       98.13       95.76      7.97 o 
   4   4   3      255.89      237.95     17.86 o 
   5   4   3       63.70       73.53     15.36 o 
   6   4   3      208.88      213.84     14.28 o 
   7   4   3       33.64       37.42     11.40 o 
   8   4   3      305.10      258.20     22.30 o 
   9   4   3      125.20      120.12     11.89 o 
  10   4   3       72.46       57.79     10.16 o 
  -9   5   3        0.96       -8.42     10.41 o 
  -8   5   3       19.06        4.71     11.15 o 
  -7   5   3        0.03       -2.97      9.42 o 
  -6   5   3        0.48       13.13      9.91 o 
  -5   5   3        5.15        5.55      5.21 o 
  -4   5   3        4.22        3.09      4.87 o 
  -3   5   3       58.50       57.07      6.31 o 
  -2   5   3       71.54       55.50     11.40 o 
   0   5   3       15.44        9.17      9.42 o 
   1   5   3       40.79       29.98     11.15 o 
   2   5   3       31.19       54.20      7.98 o 
   3   5   3       21.59       23.28      7.93 o 
   4   5   3      122.58      150.85     12.56 o 
   5   5   3        7.72        5.95      7.26 o 
   6   5   3        3.45        9.42      7.68 o 
   7   5   3       14.79       25.48      9.07 o 
   8   5   3       45.93       36.77     10.02 o 
  -6   6   3        3.71        7.83      8.13 o 
  -5   6   3       61.18       30.09      9.28 o 
  -4   6   3       62.01       53.37     11.89 o 
  -3   6   3        0.47        2.97     10.16 o 
   1   6   3      125.29      100.35     16.35 o 
   2   6   3       46.29       56.54     17.84 o 
   3   6   3        8.63       12.86      9.17 o 
   4   6   3        2.50       14.28      8.51 o 
   5   6   3       19.06       15.29     12.39 o 
 -13   0   4      124.77      141.70     50.55 o 
 -12   0   4       51.56       56.43     12.76 o 
 -11   0   4       66.72       65.97      9.33 o 
 -10   0   4      720.09      563.49     39.03 o 
  -9   0   4      363.01      305.73     14.39 o 
  -8   0   4      425.07      389.90     17.10 o 
  -7   0   4     2082.67     1971.51     68.77 o 
  -6   0   4        0.91       -1.36      2.90 o 
  -5   0   4      263.91      272.96      7.58 o 
  -4   0   4     3295.79     3443.59     74.57 o 
  -3   0   4     1286.18     1136.04     25.24 o 
  -2   0   4    24675.85    23874.38    665.48 o 
  -1   0   4      429.46      368.71     14.57 o 
   0   0   4       38.81       38.71      1.62 o 
   1   0   4     2266.62     2105.42     41.87 o 
   2   0   4     4793.09     4702.54    101.41 o 
   3   0   4       14.37       29.61      2.45 o 
   4   0   4      179.47      197.97      8.00 o 
   5   0   4        0.21        0.66      2.65 o 
   6   0   4       26.71       38.72      9.54 o 
   7   0   4      264.17      278.63     29.73 o 
   8   0   4        1.76        6.39      5.70 o 
   9   0   4      136.01      136.72     10.62 o 
  10   0   4      403.16      317.58     18.08 o 
  11   0   4      281.48      218.66     15.93 o 
  12   0   4        8.99        2.05      9.19 o 
 -13   1   4       55.28      100.42     10.01 o 
 -12   1   4      159.85      156.39      9.43 o 
 -11   1   4      100.03      196.96     11.24 o 
 -10   1   4      241.97      272.87     10.58 o 
  -9   1   4       72.54       77.36      5.93 o 
  -8   1   4       19.47       -2.23      7.68 o 
  -7   1   4       34.56       26.30      4.86 o 
  -6   1   4      507.42      507.38     12.78 o 
  -5   1   4      579.96      582.76     14.00 o 
  -4   1   4      473.08      518.00     10.29 o 
  -3   1   4      127.58      107.44      3.61 o 
  -2   1   4      115.94      102.70      2.67 o 
  -1   1   4       31.48       38.78      1.61 o 
   0   1   4    11094.36    11856.13    172.79 o 
   1   1   4     4533.60     4838.74     74.01 o 
   2   1   4     6712.27     6944.88    111.65 o 
   3   1   4      523.19      545.96     12.11 o 
   4   1   4        3.70       -3.00      2.00 o 
   5   1   4        0.11        5.53      2.54 o 
   6   1   4       51.90       35.50      3.40 o 
   7   1   4       17.25       17.64      3.92 o 
   8   1   4       46.13       47.39      5.26 o 
   9   1   4       95.78      117.16      8.60 o 
  10   1   4       41.00       81.55      6.93 o 
  11   1   4      106.22      110.21      8.21 o 
  12   1   4        5.73       55.76      8.30 o 
 -13   2   4        0.22       10.74      7.57 o 
 -12   2   4       72.38       83.18      7.38 o 
 -11   2   4      145.55      163.47      8.78 o 
 -10   2   4      199.39      234.87      9.84 o 
  -9   2   4      443.57      488.13     19.15 o 
  -8   2   4      160.64      154.81      7.77 o 
  -7   2   4      342.45      291.45      9.79 o 
  -6   2   4      186.40      196.66      7.08 o 
  -5   2   4      570.79      608.63     23.46 o 
  -4   2   4     3744.32     4155.26    100.94 o 
  -3   2   4      906.85     1049.40     26.07 o 
  -2   2   4      688.96      763.26     22.58 o 
  -1   2   4      538.01      542.08     21.29 o 
   0   2   4        1.00        4.42      3.41 o 
   1   2   4     1796.93     1949.65     55.28 o 
   2   2   4      403.07      451.27     15.06 o 
   3   2   4       68.67       62.46      5.11 o 
   4   2   4      119.52      115.40      6.58 o 
   5   2   4      116.14      112.82      5.23 o 
   6   2   4      762.93      772.72     28.11 o 
   7   2   4        4.35        3.31      4.03 o 
   8   2   4      976.25      846.89     23.35 o 
   9   2   4       37.73       38.13      6.58 o 
  10   2   4       13.06        3.77      6.05 o 
  11   2   4       21.62       68.08     25.57 o 
  12   2   4        1.28       -9.55      7.39 o 
 -12   3   4        4.47      -10.05      7.80 o 
 -11   3   4       72.84       74.70      8.48 o 
 -10   3   4       17.60       13.03      6.22 o 
  -9   3   4       14.28        8.49      5.52 o 
  -8   3   4      253.54      187.62      9.91 o 
  -7   3   4      178.78      135.78     10.71 o 
  -6   3   4       74.62       64.13      7.26 o 
  -5   3   4        0.16       -8.55      5.70 o 
  -4   3   4      114.12      130.42      7.70 o 
  -3   3   4        7.86       12.32      3.10 o 
  -2   3   4      197.94      201.22     21.19 o 
  -1   3   4      939.51      980.01     37.06 o 
   0   3   4       25.07       25.61      4.87 o 
   1   3   4     1013.86     1097.93     32.23 o 
   2   3   4      147.33      152.04      7.69 o 
   3   3   4       79.11       92.96      6.53 o 
   4   3   4      289.89      350.83     16.83 o 
   5   3   4      207.57      185.11     10.94 o 
   6   3   4       58.99       68.74      8.15 o 
   7   3   4       44.58       65.12      7.70 o 
   8   3   4       15.68       19.83      6.13 o 
   9   3   4       83.62       79.80      8.41 o 
  10   3   4       13.45        9.95      6.48 o 
  11   3   4        1.97       -4.08      9.04 o 
 -11   4   4        8.67       14.08      8.57 o 
 -10   4   4       37.75       33.70      8.63 o 
  -9   4   4       46.26       54.27     13.63 o 
  -8   4   4        6.56       -0.74      9.91 o 
  -7   4   4       34.51       62.98      9.27 o 
  -6   4   4       12.91        3.69      7.68 o 
  -5   4   4       54.13       78.64      8.67 o 
  -4   4   4      109.77      139.94      8.29 o 
  -3   4   4       33.57       39.49      4.53 o 
  -2   4   4      243.09      241.64     12.48 o 
  -1   4   4       55.61       52.90      6.74 o 
   0   4   4      251.32      253.24     19.08 o 
   1   4   4        2.18       -4.81      4.83 o 
   2   4   4      256.57      213.35      9.85 o 
   3   4   4       90.90      107.87      7.87 o 
   4   4   4        2.31       -1.21      7.81 o 
   5   4   4      267.63      232.80     14.76 o 
   6   4   4      215.91      195.95     13.68 o 
   7   4   4       61.36       75.27     10.44 o 
   8   4   4       64.56      125.38     17.35 o 
   9   4   4       10.67       41.69      8.96 o 
  10   4   4        2.99        6.38      8.76 o 
  -9   5   4        5.49      -11.89     11.15 o 
  -8   5   4       31.72        4.71     11.40 o 
  -7   5   4        1.57       -3.72      9.91 o 
  -6   5   4      233.63      224.00     19.58 o 
  -5   5   4      173.00      168.53     22.80 o 
  -4   5   4      109.51      101.62      8.10 o 
  -3   5   4      366.33      332.54     13.66 o 
  -2   5   4        8.51        7.19      7.93 o 
   0   5   4        0.11        2.97      9.17 o 
   1   5   4        0.38        5.20     10.16 o 
   2   5   4      188.06      158.73     18.21 o 
   3   5   4       48.08       49.65      8.66 o 
   4   5   4       56.28       67.50     12.89 o 
   5   5   4       43.62       43.09      9.16 o 
   6   5   4       16.39       19.28      8.63 o 
   7   5   4       76.04       82.83     11.57 o 
   8   5   4       29.53       28.60     13.63 o 
  -6   6   4        0.16        0.49     11.77 o 
  -5   6   4        2.00       -6.19     11.40 o 
  -4   6   4        3.97        0.99     10.41 o 
  -3   6   4       34.72       44.85     12.14 o 
   1   6   4        8.04        2.97     11.89 o 
   2   6   4        3.05        6.96      7.50 o 
   3   6   4        0.34       13.47      8.21 o 
   4   6   4        0.01      -11.61      7.74 o 
   5   6   4        9.39        2.85     11.27 o 
 -13   1   5       86.63      112.89     13.52 o 
 -12   1   5        5.68       38.94      6.26 o 
 -11   1   5      272.69      258.73     10.81 o 
 -10   1   5      194.14      300.85     16.95 o 
  -9   1   5      147.24      154.31      7.93 o 
  -8   1   5     1466.51     1329.17     34.52 o 
  -7   1   5      131.82      138.02      7.01 o 
  -6   1   5      998.32     1011.60     23.39 o 
  -5   1   5     2088.40     2164.20     47.72 o 
  -4   1   5      375.69      412.54      8.19 o 
  -3   1   5      139.26      117.00      3.27 o 
  -2   1   5      359.60      328.18      6.07 o 
  -1   1   5    10878.24    11194.77    144.73 o 
   0   1   5     7525.61     7683.11    112.47 o 
   1   1   5     4595.25     4669.99     68.53 o 
   2   1   5      634.00      549.96      9.77 o 
   3   1   5       81.23      102.35      3.39 o 
   4   1   5        1.05       -3.32      2.21 o 
   5   1   5      517.74      520.18     13.07 o 
   6   1   5        0.23        1.86      2.74 o 
   7   1   5        0.32       -5.14      3.43 o 
   8   1   5      131.96      129.98      7.58 o 
   9   1   5      132.92      121.85      8.44 o 
  10   1   5      248.86      234.55     10.45 o 
  11   1   5        3.78       25.11      6.03 o 
  12   1   5      139.53      142.67     11.56 o 
 -13   2   5        3.61        2.24      5.64 o 
 -12   2   5        1.51        7.28      5.38 o 
 -11   2   5       66.61      112.01      7.65 o 
 -10   2   5       42.35       46.55      5.56 o 
  -9   2   5      152.46      214.02     14.53 o 
  -8   2   5       50.29       54.23      5.36 o 
  -7   2   5        2.63       -0.63      9.48 o 
  -6   2   5       47.56       80.30     10.09 o 
  -5   2   5       33.75       45.39      5.69 o 
  -4   2   5      595.63      672.10     18.11 o 
  -3   2   5       81.27       95.52      4.84 o 
  -2   2   5     1182.47     1174.20     29.67 o 
  -1   2   5       41.23       51.85      2.77 o 
   0   2   5      225.11      237.26      6.74 o 
   1   2   5     2386.80     2782.23     61.54 o 
   2   2   5      105.21      130.40      7.30 o 
   3   2   5     1367.73     1533.81     47.72 o 
   4   2   5      577.46      575.01     18.49 o 
   5   2   5      188.91      205.05     14.06 o 
   6   2   5      293.80      337.24     18.17 o 
   7   2   5      139.48      131.82      9.51 o 
   8   2   5       19.70       54.02     11.65 o 
   9   2   5        7.47        3.95      5.61 o 
  10   2   5       21.29       19.09      6.58 o 
  11   2   5       25.20       29.29     12.74 o 
 -12   3   5       13.00       18.83      8.93 o 
 -11   3   5        1.06       -6.69      6.13 o 
 -10   3   5       39.43       36.07      7.13 o 
  -9   3   5        2.71       -8.26      9.42 o 
  -8   3   5      123.35      126.92      8.35 o 
  -7   3   5      133.39      113.27     10.00 o 
  -6   3   5      159.96      148.03     10.12 o 
  -5   3   5      206.62      156.60     14.37 o 
  -4   3   5      141.20      159.48      8.80 o 
  -3   3   5     1886.91     2051.30     58.72 o 
  -2   3   5      145.28      137.41      9.55 o 
  -1   3   5      471.60      474.88     20.24 o 
   0   3   5        1.50       -2.43      3.92 o 
   1   3   5      242.20      248.60      9.60 o 
   2   3   5      345.94      384.19     13.71 o 
   3   3   5       18.62       17.12      7.77 o 
   4   3   5      289.66      300.67     22.05 o 
   5   3   5      516.21      496.32     17.57 o 
   6   3   5      352.32      306.17     29.98 o 
   7   3   5      188.92      169.02      9.62 o 
   8   3   5        1.36        1.39      5.86 o 
   9   3   5        2.99        4.95      6.10 o 
  10   3   5        2.10       -9.21      6.14 o 
  11   3   5        8.76       -4.98      8.36 o 
 -11   4   5        1.24       21.56     14.12 o 
 -10   4   5        6.24       -4.68      9.04 o 
  -9   4   5       63.59       70.05      8.74 o 
  -8   4   5       76.43       78.55     14.37 o 
  -7   4   5      333.32      287.19     22.55 o 
  -6   4   5      164.05      146.59     11.83 o 
  -5   4   5      228.90      208.95     13.21 o 
  -4   4   5      368.25      380.09     14.52 o 
  -3   4   5        4.03        0.47      4.15 o 
  -2   4   5      489.20      469.56     29.73 o 
  -1   4   5        2.40        9.62      5.20 o 
   0   4   5      343.48      303.29     22.30 o 
   1   4   5       44.35       46.37      7.53 o 
   2   4   5       25.90       30.22      5.15 o 
   3   4   5       89.13      109.75     12.96 o 
   4   4   5      418.14      387.84     25.89 o 
   5   4   5        3.71       -3.75      6.54 o 
   6   4   5      128.90      157.57     13.39 o 
   7   4   5       11.36        8.57      7.83 o 
   8   4   5      183.77      174.25     14.63 o 
   9   4   5      123.23      126.80     10.55 o 
  -9   5   5       11.22       -9.91     11.15 o 
  -8   5   5       15.23        3.96     10.90 o 
  -7   5   5        1.10       21.31     11.15 o 
  -6   5   5      110.40      155.36     17.84 o 
  -5   5   5        2.52       14.62      9.66 o 
  -4   5   5       57.93       68.43      7.13 o 
  -3   5   5       26.59       45.50      5.99 o 
  -2   5   5      130.95      122.90     14.87 o 
   0   5   5       97.61      119.93     16.35 o 
   1   5   5      190.39      180.14     20.32 o 
   2   5   5       99.45      115.41     10.84 o 
   3   5   5        0.01       -0.15      6.81 o 
   4   5   5       59.41       50.17      8.99 o 
   5   5   5        6.45        9.41      8.80 o 
   6   5   5        3.81        9.33      7.92 o 
   7   5   5        0.73        1.58      8.74 o 
   8   5   5       52.65       48.57     11.02 o 
  -6   6   5        5.71       -5.45     11.15 o 
  -5   6   5       43.83       21.56     12.39 o 
  -4   6   5      172.58      160.82     18.58 o 
  -3   6   5        0.52      -10.65      9.66 o 
   0   6   5        8.49       -2.48     12.39 o 
   1   6   5       67.13       74.14     16.60 o 
   2   6   5       26.25       13.39      8.21 o 
   3   6   5       80.10      103.85     11.84 o 
   4   6   5        1.15      -15.24     10.16 o 
   5   6   5       20.74       18.04      9.34 o 
 -13   0   6        0.67      -17.47     21.81 o 
 -12   0   6      221.46      195.81     20.44 o 
 -11   0   6      105.65      107.57      9.00 o 
 -10   0   6      408.07      363.95     24.87 o 
  -9   0   6      525.27      474.40     19.30 o 
  -8   0   6      692.37      664.16     21.74 o 
  -7   0   6      831.96      796.66     36.32 o 
  -6   0   6      925.81      953.44     28.91 o 
  -5   0   6      907.54      904.42     38.59 o 
  -4   0   6      616.44      510.31     12.42 o 
  -3   0   6     1484.14     1446.08     29.53 o 
  -2   0   6      284.69      295.47      7.01 o 
  -1   0   6        8.68        3.69      1.23 o 
   0   0   6      160.53      155.11      4.00 o 
   1   0   6     7097.23     6737.91    116.05 o 
   2   0   6      113.68      121.31      3.93 o 
   3   0   6      244.05      175.89      5.17 o 
   4   0   6       38.99       56.31      5.19 o 
   5   0   6        0.50       -4.79      3.19 o 
   6   0   6      105.51      113.59      9.66 o 
   7   0   6       68.81       51.74      5.86 o 
   8   0   6       87.35       90.89      7.56 o 
   9   0   6        3.99       -8.26      5.51 o 
  10   0   6       96.20       84.44     11.63 o 
  11   0   6      105.84      120.40     13.30 o 
  12   0   6       83.85       73.04     12.41 o 
 -13   1   6        3.66       20.33      7.52 o 
 -12   1   6       27.11       14.86      5.77 o 
 -11   1   6        0.47       27.08      6.50 o 
 -10   1   6      365.09      525.57     31.01 o 
  -9   1   6       85.55      132.31      8.62 o 
  -8   1   6      209.42      205.67     17.10 o 
  -7   1   6      379.59      431.37     11.61 o 
  -6   1   6      108.13      140.66      9.64 o 
  -5   1   6        0.34       -0.30      2.88 o 
  -4   1   6      311.81      311.26      6.30 o 
  -3   1   6      917.87     1018.43     17.23 o 
  -2   1   6       91.83       90.14      2.31 o 
  -1   1   6      950.22      961.62     13.02 o 
   0   1   6    10214.89    10898.15    141.14 o 
   1   1   6       15.96       26.26      1.93 o 
   2   1   6     5697.61     6047.41     88.85 o 
   3   1   6     2030.38     2062.60     32.46 o 
   4   1   6      497.14      466.25     13.00 o 
   5   1   6       12.76        9.99      2.85 o 
   6   1   6      219.72      203.26      7.23 o 
   7   1   6        7.62        1.89      3.95 o 
   8   1   6       23.22       10.60      4.67 o 
   9   1   6       18.74       10.38      5.19 o 
  10   1   6       27.98       70.94      7.19 o 
  11   1   6        1.16        4.23      5.82 o 
  12   1   6       46.69       93.35     17.80 o 
 -13   2   6        6.52       -6.55      5.37 o 
 -12   2   6       23.86       26.65      5.85 o 
 -11   2   6      173.11      170.18     11.52 o 
 -10   2   6        3.01       23.50      6.65 o 
  -9   2   6      388.76      363.17     12.49 o 
  -8   2   6        8.71        3.63      3.45 o 
  -7   2   6      788.08      788.44     21.23 o 
  -6   2   6     1243.32     1283.63     37.52 o 
  -5   2   6       69.21       83.40      4.32 o 
  -4   2   6     1319.52     1429.10     36.06 o 
  -3   2   6       99.04       96.47      4.16 o 
  -2   2   6       22.41       21.29      2.54 o 
  -1   2   6     1771.58     1783.82     31.40 o 
   0   2   6       28.75       36.39      2.30 o 
   1   2   6     4081.12     4366.11     95.93 o 
   2   2   6      378.15      375.86     10.20 o 
   3   2   6     1146.30     1258.96     28.89 o 
   4   2   6      962.13      919.12     19.66 o 
   5   2   6      245.99      223.40      9.08 o 
   6   2   6      655.33      607.13     17.18 o 
   7   2   6      132.30      108.26      7.24 o 
   8   2   6      400.69      375.41     15.15 o 
   9   2   6       90.16       91.48      8.77 o 
  10   2   6        0.07        2.27      6.23 o 
  11   2   6       66.24       79.13      9.27 o 
 -12   3   6        3.96        9.78      8.50 o 
 -11   3   6        0.31       -9.56      9.03 o 
 -10   3   6       60.48       39.85      7.08 o 
  -9   3   6        7.64       -9.35      6.35 o 
  -8   3   6       67.86       52.58      6.40 o 
  -7   3   6      250.13      210.42      9.75 o 
  -6   3   6       47.69       32.32      6.55 o 
  -5   3   6      170.36      174.73     32.34 o 
  -4   3   6      183.33      191.70      9.48 o 
  -3   3   6      623.99      624.13     20.04 o 
  -2   3   6       48.55       56.56      4.49 o 
  -1   3   6      505.90      499.54     21.46 o 
   0   3   6      355.18      325.20     10.01 o 
   1   3   6        2.38       -1.29      3.16 o 
   2   3   6      485.13      463.42     20.60 o 
   3   3   6      233.42      276.55     16.35 o 
   4   3   6       77.92       83.96     18.21 o 
   5   3   6      183.47      229.59     11.26 o 
   6   3   6      287.85      233.83     15.85 o 
   7   3   6       11.87       14.71      5.29 o 
   8   3   6       24.83       15.29      5.96 o 
   9   3   6       83.18       67.62      8.33 o 
  10   3   6        1.87       11.95      6.71 o 
 -11   4   6       78.59       78.24     10.76 o 
 -10   4   6       10.28       -0.53     13.13 o 
  -9   4   6       24.07       38.57      7.65 o 
  -8   4   6       50.44       54.02     13.13 o 
  -7   4   6        1.04       -5.95      9.17 o 
  -6   4   6        0.23        8.67      9.29 o 
  -5   4   6       19.15       15.24      9.66 o 
  -4   4   6      181.04      189.18     10.15 o 
  -3   4   6       21.55       22.92      4.35 o 
  -2   4   6        2.99       14.40      3.78 o 
  -1   4   6      773.09      740.92     30.57 o 
   0   4   6      172.10      182.13     17.35 o 
   1   4   6      714.18      667.06     21.61 o 
   2   4   6        5.92       13.72      7.28 o 
   3   4   6     1275.39     1254.35     60.22 o 
   4   4   6      128.73      157.24     14.50 o 
   5   4   6       59.24       44.88      8.57 o 
   6   4   6       63.31       61.62      9.70 o 
   7   4   6       22.07       28.35      8.96 o 
   8   4   6       39.41       59.98      8.15 o 
   9   4   6        0.01        8.99      9.30 o 
  -9   5   6        0.02       -8.92     11.65 o 
  -8   5   6       82.48       86.48     16.11 o 
  -7   5   6      162.72      165.03     18.83 o 
  -6   5   6      137.02      173.20     17.59 o 
  -5   5   6      411.46      359.54     25.27 o 
  -4   5   6        5.69       13.92      6.81 o 
  -3   5   6      674.75      559.26     32.71 o 
  -2   5   6       31.20       45.10      9.66 o 
   0   5   6        6.64       19.58     10.90 o 
   1   5   6       47.23       47.70      8.16 o 
   2   5   6        1.05       -2.57      6.66 o 
   3   5   6        0.29       -0.84      6.90 o 
   4   5   6        3.19        9.29      7.37 o 
   5   5   6      131.52      134.64     13.45 o 
   6   5   6        1.29       -2.57      8.32 o 
   7   5   6       64.38       43.07     10.83 o 
  -6   6   6        1.99      -11.89     11.40 o 
  -5   6   6       23.26       14.62     12.39 o 
  -4   6   6       20.76       18.83     12.39 o 
  -3   6   6       13.71       36.92     12.14 o 
   0   6   6       33.63       31.96     13.88 o 
   1   6   6       13.37       18.41      7.98 o 
   2   6   6        2.75      -10.53      7.02 o 
   3   6   6        0.05       12.83     11.40 o 
   4   6   6        1.29       -5.30      8.51 o 
 -13   1   7       32.66       21.80      7.85 o 
 -12   1   7        1.87       -6.54      5.24 o 
 -11   1   7        0.02       -5.22      4.61 o 
 -10   1   7      825.59      872.00     22.30 o 
  -9   1   7      291.25      349.28     11.03 o 
  -8   1   7     1619.44     1671.59     38.62 o 
  -7   1   7     1183.99     1246.74     26.59 o 
  -6   1   7      149.90      138.23      5.38 o 
  -5   1   7     1558.29     1617.69     31.09 o 
  -4   1   7      141.20      161.26      3.55 o 
  -3   1   7     1733.14     1703.39     25.44 o 
  -2   1   7      348.63      335.45      5.37 o 
  -1   1   7     1115.39     1066.64     13.97 o 
   0   1   7      119.88      163.97      3.07 o 
   1   1   7      547.23      518.25      7.54 o 
   2   1   7     2028.72     1981.44     27.25 o 
   3   1   7     2814.41     2804.85     43.86 o 
   4   1   7     1011.77     1003.56     21.45 o 
   5   1   7        6.11        1.37      2.68 o 
   6   1   7       13.43       12.26      3.71 o 
   7   1   7      171.26      149.56      7.27 o 
   8   1   7      189.34      175.30      8.33 o 
   9   1   7      118.89      104.85      7.51 o 
  10   1   7      209.84      195.40     11.05 o 
  11   1   7        4.00        0.90      6.86 o 
 -13   2   7       13.33       14.60      6.08 o 
 -12   2   7        6.65       30.10      6.04 o 
 -11   2   7        1.42       12.39      5.46 o 
 -10   2   7      168.25      150.04      8.41 o 
  -9   2   7        7.75       -5.05      4.45 o 
  -8   2   7       15.38       13.34      3.66 o 
  -7   2   7      104.21      133.04      5.75 o 
  -6   2   7      121.03      195.09     13.62 o 
  -5   2   7       68.59       81.72      4.46 o 
  -4   2   7      144.31      172.86      5.98 o 
  -3   2   7      248.42      261.13      5.47 o 
  -2   2   7       47.70       56.69      2.61 o 
  -1   2   7     1409.85     1519.22     27.08 o 
   0   2   7        7.50        2.64      1.99 o 
   1   2   7     5195.51     5849.94     89.70 o 
   2   2   7      140.64      123.48      6.20 o 
   3   2   7       77.66       87.59      3.85 o 
   4   2   7      554.92      549.19     13.84 o 
   5   2   7      304.75      291.15      9.04 o 
   6   2   7      115.22      185.65      8.33 o 
   7   2   7        1.78       -0.43      6.69 o 
   8   2   7       19.85       30.54      6.82 o 
   9   2   7        4.44        2.19      4.89 o 
  10   2   7        0.41       -6.55      5.76 o 
  11   2   7        8.26       20.32      7.29 o 
 -12   3   7       13.35       15.45      8.84 o 
 -11   3   7        2.82       -8.88      5.92 o 
 -10   3   7        6.47       -7.56      5.70 o 
  -9   3   7       27.54       19.59      6.11 o 
  -8   3   7       87.82       60.40      6.63 o 
  -7   3   7       46.40       51.61     10.21 o 
  -6   3   7       34.39       19.45      4.04 o 
  -5   3   7      499.62      520.20     22.63 o 
  -4   3   7       90.18      122.24      7.44 o 
  -3   3   7      716.35      706.06     22.33 o 
  -2   3   7      648.31      719.97     22.36 o 
  -1   3   7      109.75      107.21      5.07 o 
   0   3   7      160.86      198.01      7.47 o 
   1   3   7       60.91       78.24      5.45 o 
   2   3   7        3.21        2.71      3.96 o 
   3   3   7      181.24      183.29     11.67 o 
   4   3   7        0.47       -1.57      4.06 o 
   5   3   7     1457.87     1464.29     46.32 o 
   6   3   7      155.36      171.97     12.48 o 
   7   3   7       53.23       45.53      9.10 o 
   8   3   7       19.66       17.66      5.69 o 
   9   3   7       27.38       18.85      6.71 o 
  10   3   7       49.75       63.71     19.33 o 
 -11   4   7       10.44        6.45      8.18 o 
 -10   4   7       23.57       29.58      8.39 o 
  -9   4   7       51.39       50.57      7.96 o 
  -8   4   7       46.50       46.34     12.64 o 
  -7   4   7      271.43      271.08     22.30 o 
  -6   4   7      592.65      537.45     33.20 o 
  -5   4   7       12.96        4.58     10.78 o 
  -4   4   7      446.20      452.84     16.80 o 
  -3   4   7        0.35        2.04      4.42 o 
  -2   4   7     1059.03     1067.71     40.30 o 
  -1   4   7      159.45      172.03     12.61 o 
   0   4   7       54.36       53.16      4.73 o 
   1   4   7      186.77      169.03      9.17 o 
   2   4   7      245.62      275.36     12.41 o 
   3   4   7       87.98      118.43     10.95 o 
   4   4   7      132.91      164.23     13.03 o 
   5   4   7       10.58       21.70     11.03 o 
   6   4   7      189.52      194.84     31.10 o 
   7   4   7       77.38       92.62      9.13 o 
   8   4   7       71.72       83.36     10.85 o 
   9   4   7       39.68       35.85      8.32 o 
  -9   5   7       16.95       13.63     12.89 o 
  -8   5   7       17.61       14.62     12.14 o 
  -7   5   7        0.08       18.34     10.90 o 
  -6   5   7       73.72      103.82     15.36 o 
  -5   5   7       13.35       43.61     11.89 o 
  -4   5   7        0.44        7.71      6.65 o 
  -3   5   7       99.88      109.03     14.87 o 
  -2   5   7       39.19       51.54     10.41 o 
   0   5   7      133.20      142.26     10.94 o 
   1   5   7       81.99       85.88      9.82 o 
   2   5   7      181.11      160.79     20.57 o 
   3   5   7       74.61       78.01     10.11 o 
   4   5   7       53.16       48.15     14.62 o 
   5   5   7       16.50       28.86      9.34 o 
   6   5   7        1.72       -2.80      8.69 o 
   7   5   7        7.67       13.45      9.63 o 
  -6   6   7       34.73       26.76     13.13 o 
  -5   6   7        2.54       -4.46     11.15 o 
  -4   6   7       96.22       90.69     15.61 o 
  -3   6   7      150.40      156.11     17.59 o 
  -2   6   7        1.71        2.48      9.91 o 
   0   6   7        1.65       13.13     13.38 o 
   1   6   7       67.07       66.67     10.00 o 
   2   6   7        1.46        2.19      9.29 o 
   3   6   7      128.70      133.84     13.63 o 
   4   6   7       52.37       68.39     18.58 o 
 -13   0   8       41.19       42.75     10.77 o 
 -12   0   8       70.75       52.77     15.98 o 
 -11   0   8      142.88      127.79     18.44 o 
 -10   0   8        4.14        1.49      5.55 o 
  -9   0   8      576.63      564.14     19.68 o 
  -8   0   8     1905.49     1944.83     57.33 o 
  -7   0   8      129.87      144.66      8.03 o 
  -6   0   8      142.19      152.76      7.73 o 
  -5   0   8     1957.36     2241.33     64.71 o 
  -4   0   8      504.28      474.62     12.16 o 
  -3   0   8     3806.70     3899.02     78.05 o 
  -2   0   8      286.49      270.80      7.41 o 
  -1   0   8     1610.77     1414.09     28.89 o 
   0   0   8      248.77      209.83      5.31 o 
   1   0   8      878.17      808.98     15.05 o 
   2   0   8        1.73        0.63      1.98 o 
   3   0   8     1055.85     1045.13     24.28 o 
   4   0   8     1973.80     1926.20     48.85 o 
   5   0   8      136.56      139.35      6.65 o 
   6   0   8       11.20        5.96      3.79 o 
   7   0   8       35.35       35.27      4.73 o 
   8   0   8      180.85      171.58      8.69 o 
   9   0   8      382.60      313.21     14.13 o 
  10   0   8        5.07       12.67     10.28 o 
  11   0   8       28.17       41.46     12.51 o 
 -13   1   8        1.99        8.36      7.26 o 
 -12   1   8        0.99        2.38      5.41 o 
 -11   1   8       29.46       12.60      5.38 o 
 -10   1   8       49.44       83.76     10.29 o 
  -9   1   8      406.73      417.01     12.48 o 
  -8   1   8      233.85      282.53      9.49 o 
  -7   1   8       62.07       80.64      6.86 o 
  -6   1   8       10.87       22.34      2.90 o 
  -5   1   8      315.21      331.14      7.37 o 
  -4   1   8     1714.19     1741.70     27.49 o 
  -3   1   8     1208.15     1369.40     20.73 o 
  -2   1   8      147.00      141.59      3.11 o 
  -1   1   8       49.67       72.66      2.48 o 
   0   1   8     3547.98     3731.54     47.28 o 
   1   1   8      584.62      605.06      8.73 o 
   2   1   8      760.01      802.07     12.77 o 
   3   1   8      581.20      670.51     12.20 o 
   4   1   8       36.39       29.21      2.86 o 
   5   1   8        7.07        6.00      3.31 o 
   6   1   8      108.16      123.10      6.52 o 
   7   1   8       35.79       37.76      4.93 o 
   8   1   8       54.02       50.27      5.71 o 
   9   1   8       89.83      100.85      7.16 o 
  10   1   8        1.47       25.50      5.96 o 
  11   1   8        4.81       12.00      8.73 o 
 -13   2   8        5.47       -0.87      5.61 o 
 -12   2   8       86.95       78.61      8.37 o 
 -11   2   8       21.54       22.51      5.97 o 
 -10   2   8      118.72      121.06      9.94 o 
  -9   2   8        0.84       -6.43      4.28 o 
  -8   2   8       87.02       89.70      6.32 o 
  -7   2   8       48.15       37.97      3.90 o 
  -6   2   8     1706.58     1769.21     44.01 o 
  -5   2   8       29.63       31.44      2.83 o 
  -4   2   8      615.01      564.31     11.00 o 
  -3   2   8        1.97       -0.28      1.38 o 
  -2   2   8      114.25      101.30      3.79 o 
  -1   2   8     2199.10     2229.54     39.35 o 
   0   2   8        0.17        1.51      3.51 o 
   1   2   8      885.73      927.05     15.40 o 
   2   2   8       26.03       24.22      2.48 o 
   3   2   8       74.27       72.91      3.47 o 
   4   2   8      615.67      655.91     15.05 o 
   5   2   8        2.00        4.00      3.31 o 
   6   2   8     1722.80     1610.66     36.95 o 
   7   2   8       63.97       57.57      5.91 o 
   8   2   8       33.85       19.42      5.23 o 
   9   2   8       28.47       15.88      5.56 o 
  10   2   8        2.64        3.50      6.72 o 
  11   2   8       72.32       75.32      9.57 o 
 -12   3   8        7.47       37.97      9.59 o 
 -11   3   8        6.72        1.50      9.69 o 
 -10   3   8       18.63       12.41      7.35 o 
  -9   3   8       71.90       59.40      7.15 o 
  -8   3   8       81.92       73.78      6.93 o 
  -7   3   8       44.17       41.06      8.12 o 
  -6   3   8       63.16       58.19      4.33 o 
  -5   3   8       56.93       57.10      7.61 o 
  -4   3   8      126.61      134.21      7.87 o 
  -3   3   8      110.81      124.79      7.44 o 
  -2   3   8      283.46      291.18      7.65 o 
  -1   3   8      280.48      288.20      7.59 o 
   0   3   8       43.65       38.89      3.92 o 
   1   3   8      383.76      393.26     12.45 o 
   2   3   8       13.74       12.90      6.54 o 
   3   3   8     1187.79     1178.38     44.73 o 
   4   3   8      138.29      155.33     10.26 o 
   5   3   8        7.91       29.85      4.59 o 
   6   3   8      127.43      159.72      8.52 o 
   7   3   8        0.42        6.43      4.80 o 
   8   3   8       57.13       57.18      7.71 o 
   9   3   8        3.07       -0.84      5.71 o 
  10   3   8       33.95       26.30      8.99 o 
 -11   4   8        2.22      -10.78      7.94 o 
 -10   4   8        6.02        9.20     11.77 o 
  -9   4   8        9.45        4.82      6.61 o 
  -8   4   8        5.01       15.47      6.31 o 
  -7   4   8        5.96       19.82     10.65 o 
  -6   4   8        3.19        4.96      8.92 o 
  -5   4   8       58.19       55.50     11.65 o 
  -4   4   8       79.85       71.42      7.94 o 
  -3   4   8      441.07      462.40     16.76 o 
  -2   4   8        0.02        2.23      4.30 o 
  -1   4   8      379.98      333.91     12.43 o 
   0   4   8      173.01      145.38      8.33 o 
   1   4   8       26.48       32.79      5.58 o 
   2   4   8      371.87      419.24     16.58 o 
   3   4   8        6.78       10.28      8.55 o 
   4   4   8      416.43      390.36     19.87 o 
   5   4   8        1.56        5.77      7.37 o 
   6   4   8       97.64      104.22      8.79 o 
   7   4   8       23.01       25.85      6.95 o 
   8   4   8        7.00       16.05      6.94 o 
   9   4   8        0.23        5.85      7.65 o 
  -9   5   8       13.29        9.42     13.13 o 
  -8   5   8       26.50       18.34     11.89 o 
  -7   5   8       73.06       88.21     15.12 o 
  -6   5   8       17.19       11.40     10.90 o 
  -5   5   8      365.37      374.66     27.01 o 
  -4   5   8       96.43      104.07     15.36 o 
  -3   5   8      137.07      126.87     15.61 o 
  -2   5   8       96.53      103.82     13.13 o 
   0   5   8      309.02      286.97     15.48 o 
   1   5   8        8.31        6.58      6.97 o 
   2   5   8       57.90       53.15      9.17 o 
   3   5   8        6.06        2.29      7.55 o 
   4   5   8        1.49       -7.48      7.68 o 
   5   5   8      132.51      131.11     13.74 o 
   6   5   8       36.73       42.63     10.89 o 
   7   5   8       78.15       77.15     12.63 o 
  -5   6   8        1.05       -5.95     11.15 o 
  -4   6   8        8.65       20.07     12.39 o 
  -3   6   8        6.24       11.89     11.15 o 
  -2   6   8       14.67       19.58     11.40 o 
   0   6   8        2.94        6.99      7.83 o 
   1   6   8        3.81        5.20      8.09 o 
   2   6   8        0.00        2.99      8.43 o 
   3   6   8        4.06       15.01      9.47 o 
 -13   1   9       54.11       57.41      8.86 o 
 -12   1   9       71.21       67.90      7.26 o 
 -11   1   9        1.05        1.58      4.84 o 
 -10   1   9      458.47      444.39     13.80 o 
  -9   1   9       66.07       82.44      5.86 o 
  -8   1   9      458.98      454.56     15.47 o 
  -7   1   9     1303.15     1342.62     29.49 o 
  -6   1   9      301.07      308.46      7.26 o 
  -5   1   9        3.40       -0.90      1.95 o 
  -4   1   9       10.47       13.68      2.98 o 
  -3   1   9        0.72        1.49      1.57 o 
  -2   1   9       91.79       77.93      2.49 o 
  -1   1   9      327.24      360.51      5.53 o 
   0   1   9      420.54      374.30      5.73 o 
   1   1   9     1033.94     1032.58     13.86 o 
   2   1   9       97.64       99.98      3.36 o 
   3   1   9      660.45      638.08     11.76 o 
   4   1   9       58.15       64.64      3.09 o 
   5   1   9      564.98      537.19     13.26 o 
   6   1   9      583.07      566.22     15.46 o 
   7   1   9      439.35      410.67     12.66 o 
   8   1   9      260.77      269.68     10.94 o 
   9   1   9       10.79       17.16      5.21 o 
  10   1   9      127.40      145.83     10.37 o 
  11   1   9       22.16       29.41      8.15 o 
 -13   2   9        6.80        8.00      6.00 o 
 -12   2   9        6.87       14.09      6.62 o 
 -11   2   9       68.34       72.35      7.11 o 
 -10   2   9       56.47       55.59      6.23 o 
  -9   2   9      153.90      134.91     10.25 o 
  -8   2   9       69.33       91.11      6.94 o 
  -7   2   9       35.86       34.46      4.86 o 
  -6   2   9       15.52       19.84      3.32 o 
  -5   2   9      264.91      249.75      7.11 o 
  -4   2   9       11.15       12.60      2.12 o 
  -3   2   9        0.86        0.37      1.57 o 
  -2   2   9      224.87      257.02      5.64 o 
  -1   2   9      499.12      513.75     10.45 o 
   0   2   9      833.47      894.94     14.93 o 
   1   2   9     1194.28     1202.17     19.70 o 
   2   2   9      379.37      328.45      7.43 o 
   3   2   9        0.00       -3.10      2.07 o 
   4   2   9       49.38       59.32      3.47 o 
   5   2   9       69.59       78.00      4.32 o 
   6   2   9      705.27      744.38     19.95 o 
   7   2   9       17.88       17.61      4.32 o 
   8   2   9       38.69       35.72      5.30 o 
   9   2   9       58.35       75.29     22.65 o 
  10   2   9       15.92        9.82      5.98 o 
 -12   3   9      107.19      121.26     18.83 o 
 -11   3   9       65.87       48.63      9.64 o 
 -10   3   9      126.20      122.79      9.44 o 
  -9   3   9       97.28       78.18      7.50 o 
  -8   3   9        0.43       -5.48      6.31 o 
  -7   3   9      172.68      154.38      7.62 o 
  -6   3   9       10.18       13.47      3.45 o 
  -5   3   9      414.78      476.88     12.97 o 
  -4   3   9      535.83      563.21     13.27 o 
  -3   3   9      137.46      141.93      5.84 o 
  -2   3   9      136.75      134.39      5.17 o 
  -1   3   9      226.50      205.61      6.41 o 
   0   3   9      206.94      180.65      6.02 o 
   1   3   9      159.16      160.85      5.48 o 
   2   3   9       10.49        8.85      3.76 o 
   3   3   9       14.36       24.92      3.41 o 
   4   3   9      147.91      165.92      7.08 o 
   5   3   9        1.02        6.82      4.47 o 
   6   3   9      282.07      300.80     11.73 o 
   7   3   9        2.75        6.65      5.20 o 
   8   3   9      342.65      311.57     13.01 o 
   9   3   9       14.18        9.24      7.29 o 
  10   3   9       14.01        2.36      7.81 o 
 -10   4   9       24.29       16.35      8.27 o 
  -9   4   9       21.13       12.28      8.80 o 
  -8   4   9      208.43      169.51     11.84 o 
  -7   4   9       16.98       17.84     10.90 o 
  -6   4   9      396.23      368.21     26.51 o 
  -5   4   9        8.19       16.85      9.42 o 
  -4   4   9      643.11      657.32     39.03 o 
  -3   4   9      157.89      177.14     12.31 o 
  -2   4   9      384.72      346.68     12.61 o 
  -1   4   9       65.24       63.17      4.49 o 
   0   4   9        4.88       -6.48      4.32 o 
   1   4   9       19.60       11.73      5.65 o 
   2   4   9      263.58      273.68     15.53 o 
   3   4   9       25.87       38.54      8.09 o 
   4   4   9       85.82      106.82     11.24 o 
   5   4   9       19.76       21.30      8.20 o 
   6   4   9      159.18      178.96     11.52 o 
   7   4   9       90.98       95.85      9.58 o 
   8   4   9       28.21       30.20      8.15 o 
  -8   5   9      111.21       99.12     16.35 o 
  -7   5   9        8.49        1.49     10.41 o 
  -6   5   9       22.20        7.19     11.15 o 
  -5   5   9        0.01      -15.24     10.16 o 
  -4   5   9        5.94      -10.65      9.17 o 
  -3   5   9      124.11      112.00     14.87 o 
  -2   5   9       14.35        9.66      9.17 o 
  -1   5   9       20.35       18.58      8.18 o 
   0   5   9        6.63       18.72      7.15 o 
   1   5   9      143.09      156.93     12.74 o 
   2   5   9        1.41       -2.46      7.26 o 
   3   5   9        0.91       -1.46      7.50 o 
   4   5   9        3.45       -6.83      8.01 o 
   5   5   9        1.29        3.32      8.82 o 
   6   5   9       16.31       22.87     10.34 o 
  -5   6   9        0.06       -7.93     11.65 o 
  -4   6   9       59.21       70.37     14.87 o 
  -3   6   9      119.86      117.45     16.60 o 
  -2   6   9       24.33       24.53     12.14 o 
   0   6   9       24.21       29.86     13.88 o 
   1   6   9       57.20       66.00     15.24 o 
   2   6   9       59.75       45.84     10.65 o 
   3   6   9       32.46       31.41     10.48 o 
 -13   0  10      149.00      175.52     22.05 o 
 -12   0  10        1.63        6.27      8.58 o 
 -11   0  10      279.27      278.15     13.99 o 
 -10   0  10     1153.24     1155.88     36.45 o 
  -9   0  10      414.58      391.48     15.50 o 
  -8   0  10      992.16      962.32     30.46 o 
  -7   0  10      935.06      880.24     27.76 o 
  -6   0  10      359.47      317.08     15.03 o 
  -5   0  10     1475.79     1533.07     39.61 o 
  -4   0  10     1223.62     1306.77     35.30 o 
  -3   0  10        9.33        3.63      2.65 o 
  -2   0  10       12.11        7.54      2.18 o 
  -1   0  10      877.17      784.23     18.53 o 
   0   0  10       47.86       44.84      2.75 o 
   1   0  10     2178.51     2166.33     44.65 o 
   2   0  10     2910.37     2887.57     64.83 o 
   3   0  10       64.22       51.21      4.85 o 
   4   0  10      864.21      779.70     23.64 o 
   5   0  10       69.24       49.40      7.79 o 
   6   0  10       30.91       17.96      4.71 o 
   7   0  10      331.64      322.89     14.02 o 
   8   0  10        5.02       -8.54      5.69 o 
   9   0  10      340.82      344.69     40.64 o 
  10   0  10      159.25      153.06     15.06 o 
  11   0  10       17.47       40.14     15.36 o 
 -13   1  10        0.37        0.09      8.45 o 
 -12   1  10        0.29       17.40      6.57 o 
 -11   1  10      115.97      110.02      9.14 o 
 -10   1  10      141.11      186.08     10.43 o 
  -9   1  10      211.34      227.15      9.06 o 
  -8   1  10       74.50       77.72      5.58 o 
  -7   1  10      107.62      114.16      8.33 o 
  -6   1  10        3.59       -3.53      2.35 o 
  -5   1  10       56.44       58.61      3.10 o 
  -4   1  10      476.43      512.77     10.67 o 
  -3   1  10       11.79       15.03      1.94 o 
  -2   1  10        0.08       -0.86      1.45 o 
  -1   1  10      193.50      200.53      4.06 o 
   0   1  10      239.02      258.84      5.27 o 
   1   1  10      318.78      352.10      5.86 o 
   2   1  10        8.85        0.87      2.18 o 
   3   1  10       43.31       59.56      3.03 o 
   4   1  10       93.30       98.20      4.16 o 
   5   1  10        9.92       14.43      2.90 o 
   6   1  10       62.23       73.35      5.21 o 
   7   1  10       60.96       59.44      5.30 o 
   8   1  10      202.74      209.57     10.83 o 
   9   1  10        0.16       -7.68      5.12 o 
  10   1  10        5.37       14.49      6.24 o 
  11   1  10        1.70        8.26      7.63 o 
 -13   2  10       30.60       39.79      6.90 o 
 -12   2  10        2.91        8.18      5.69 o 
 -11   2  10       47.99       64.64      6.76 o 
 -10   2  10        9.84        5.88      4.97 o 
  -9   2  10      227.26      248.73      9.53 o 
  -8   2  10      174.99      202.28      8.20 o 
  -7   2  10        0.05        0.68      3.04 o 
  -6   2  10      282.77      303.27      8.56 o 
  -5   2  10      112.65      127.42      6.72 o 
  -4   2  10      179.89      172.33      5.07 o 
  -3   2  10      626.81      611.53     11.34 o 
  -2   2  10      790.16      825.58     14.74 o 
  -1   2  10      676.34      718.44     13.99 o 
   0   2  10      704.03      741.31     12.83 o 
   1   2  10       55.74       65.52      3.04 o 
   2   2  10        0.73       -2.54      2.12 o 
   3   2  10        4.19        3.57      2.44 o 
   4   2  10       13.65        9.53      2.83 o 
   5   2  10        4.03        5.72      3.92 o 
   6   2  10        0.90       20.39      4.27 o 
   7   2  10      125.02      109.75      6.79 o 
   8   2  10      129.37      133.30     10.21 o 
   9   2  10      131.01      109.99      8.79 o 
  10   2  10       17.67        7.54      6.25 o 
 -12   3  10        9.81       52.28     14.87 o 
 -11   3  10       46.87       39.86      9.24 o 
 -10   3  10       27.85       52.28      7.37 o 
  -9   3  10        8.55       10.02      5.54 o 
  -8   3  10        2.79        7.46      5.02 o 
  -7   3  10      325.77      295.29     13.25 o 
  -6   3  10        0.00        7.50      3.38 o 
  -5   3  10      364.16      367.88     12.10 o 
  -4   3  10      149.12      154.57      5.75 o 
  -3   3  10       41.12       48.30      3.48 o 
  -2   3  10      264.19      273.01      7.86 o 
  -1   3  10       17.23       19.16      3.05 o 
   0   3  10      104.30      110.13      5.25 o 
   1   3  10      158.99      151.95      6.00 o 
   2   3  10        8.70        5.73      3.70 o 
   3   3  10      127.15      132.22      5.78 o 
   4   3  10      509.55      489.18     18.19 o 
   5   3  10        1.73       10.21      4.53 o 
   6   3  10       65.90       75.18      6.70 o 
   7   3  10       41.55       36.57      6.79 o 
   8   3  10        0.06       15.31      6.08 o 
   9   3  10        0.68        2.67      7.36 o 
 -10   4  10       14.06        6.16      7.90 o 
  -9   4  10        7.30        6.99     11.77 o 
  -8   4  10        1.88        8.78      6.61 o 
  -7   4  10       80.89       76.61      8.33 o 
  -6   4  10      178.32      189.59     11.78 o 
  -5   4  10       28.60       49.81     11.40 o 
  -4   4  10      162.36      182.77     10.88 o 
  -3   4  10      481.52      452.50     15.44 o 
  -2   4  10        4.45        0.50      4.04 o 
  -1   4  10      161.78      131.74      6.05 o 
   0   4  10        3.96       -6.21      4.14 o 
   1   4  10       19.37       11.68      9.54 o 
   2   4  10        0.11       -6.76      5.85 o 
   3   4  10       12.05       16.27      5.35 o 
   4   4  10       22.20       28.40      6.13 o 
   5   4  10       12.84       15.29      6.32 o 
   6   4  10        1.27        9.07      6.59 o 
   7   4  10        0.16        8.60      6.98 o 
   8   4  10        7.66        8.74      9.56 o 
  -8   5  10       31.65       34.87      8.04 o 
  -7   5  10       31.44       24.04     12.14 o 
  -6   5  10        1.71      -15.61     10.41 o 
  -5   5  10       42.01       43.36     12.64 o 
  -4   5  10       85.66       97.88     15.12 o 
  -3   5  10       19.94        9.66     10.41 o 
  -2   5  10      185.49      177.11     11.07 o 
  -1   5  10       78.32       86.95      8.58 o 
   0   5  10       30.64       34.11     10.41 o 
   1   5  10      110.92      118.40     11.78 o 
   2   5  10        1.25       -4.74      7.44 o 
   3   5  10      248.26      228.20     16.29 o 
   4   5  10        2.56        1.91      8.33 o 
   5   5  10      127.66      132.58     14.47 o 
   6   5  10       50.42       54.85     11.60 o 
  -4   6  10        6.31       -0.50     12.14 o 
  -3   6  10        0.64      -11.65     11.15 o 
  -2   6  10        1.46       -3.03      6.49 o 
  -1   6  10       19.70        9.43     11.15 o 
   0   6  10       18.14       13.91      8.76 o 
   1   6  10        0.55       12.18      8.93 o 
   2   6  10        8.10       17.93      9.75 o 
 -13   1  11        3.23        1.29      6.63 o 
 -12   1  11      149.03      146.40      9.42 o 
 -11   1  11       24.65       50.20      5.91 o 
 -10   1  11      276.25      275.36     10.49 o 
  -9   1  11      191.25      188.06      8.64 o 
  -8   1  11        5.49       10.32      3.48 o 
  -7   1  11      496.60      453.55     10.78 o 
  -6   1  11       31.98       28.05      3.20 o 
  -5   1  11      375.25      344.78      8.42 o 
  -4   1  11        9.04        2.66      1.87 o 
  -3   1  11       14.29       18.02      2.05 o 
  -2   1  11       95.45      115.84      3.64 o 
  -1   1  11       75.94       70.67      2.64 o 
   0   1  11     1147.18     1184.51     17.88 o 
   1   1  11     2023.74     2115.82     28.59 o 
   2   1  11      861.01      865.57     14.80 o 
   3   1  11      691.01      646.19     13.10 o 
   4   1  11      180.83      177.76      5.41 o 
   5   1  11      216.19      183.78      6.10 o 
   6   1  11      306.21      303.89      8.91 o 
   7   1  11       60.13       73.24      5.46 o 
   8   1  11       22.16       29.69      5.17 o 
   9   1  11        7.18        1.89      4.45 o 
  10   1  11       12.03        6.77      6.25 o 
 -12   2  11       14.86       16.60      7.22 o 
 -11   2  11       32.64       30.06      5.91 o 
 -10   2  11       50.96       40.46      9.33 o 
  -9   2  11      293.02      299.35     11.47 o 
  -8   2  11      343.11      382.11     20.37 o 
  -7   2  11      213.32      241.11      8.74 o 
  -6   2  11      473.25      465.71     11.74 o 
  -5   2  11      146.72      153.03      5.54 o 
  -4   2  11       32.83       30.02      2.63 o 
  -3   2  11       39.47       63.36      3.18 o 
  -2   2  11      106.11      112.53      3.71 o 
  -1   2  11      980.56     1033.43     17.33 o 
   0   2  11        2.02       -3.19      2.13 o 
   1   2  11      120.33      105.64      3.91 o 
   2   2  11      270.54      265.36      6.78 o 
   3   2  11       70.08       68.71      3.65 o 
   4   2  11       70.54       77.82      4.01 o 
   5   2  11      150.32      144.91      6.90 o 
   6   2  11       38.61       34.83      4.13 o 
   7   2  11       67.48       58.22      5.13 o 
   8   2  11       11.54       14.78      5.11 o 
   9   2  11        1.29        2.06      5.99 o 
  10   2  11       15.78        9.75      6.38 o 
 -12   3  11      149.33      166.76     36.67 o 
 -11   3  11       22.69       22.07      8.82 o 
 -10   3  11       13.62       27.75      6.80 o 
  -9   3  11       63.25       71.82      7.54 o 
  -8   3  11       81.14       85.43      7.42 o 
  -7   3  11      369.35      399.64     15.10 o 
  -6   3  11        0.08       17.26      3.81 o 
  -5   3  11      596.33      617.60     18.01 o 
  -4   3  11      328.78      336.66     11.36 o 
  -3   3  11        9.47       10.11      3.43 o 
  -2   3  11     1058.79     1073.44     25.20 o 
  -1   3  11      344.36      327.95      9.85 o 
   0   3  11      468.00      410.81     11.61 o 
   1   3  11        9.22        9.97      3.62 o 
   2   3  11       75.07       65.54      4.79 o 
   3   3  11      234.69      206.75      7.42 o 
   4   3  11        8.09        7.18      4.06 o 
   5   3  11       22.79       22.41      4.97 o 
   6   3  11       48.31       45.68      6.97 o 
   7   3  11        3.69        2.79      5.70 o 
   8   3  11        1.96       11.56      7.10 o 
   9   3  11       53.09       38.88     10.51 o 
 -10   4  11        0.39       13.96      9.54 o 
  -9   4  11       80.42       78.16      9.82 o 
  -8   4  11       80.92       72.46     11.52 o 
  -7   4  11       29.07       34.45      7.31 o 
  -6   4  11       81.14       89.82      8.75 o 
  -5   4  11      147.90      165.01     10.89 o 
  -4   4  11      321.18      344.41     16.05 o 
  -3   4  11      251.16      242.32     13.26 o 
  -2   4  11      111.13      115.07     10.90 o 
  -1   4  11       32.39       39.89      6.04 o 
   0   4  11       47.00       51.80      6.89 o 
   1   4  11       26.38       16.52      5.54 o 
   2   4  11        0.03       -6.89      4.98 o 
   3   4  11        5.50       -1.68      5.30 o 
   4   4  11        5.64       13.93      6.18 o 
   5   4  11      226.29      228.23     12.68 o 
   6   4  11        1.43       -1.32      6.62 o 
   7   4  11      146.92      142.72     13.14 o 
  -8   5  11       74.51       76.05     13.75 o 
  -7   5  11        9.32        5.70     11.15 o 
  -6   5  11       44.99       33.45     12.89 o 
  -5   5  11       49.64       32.21     12.89 o 
  -4   5  11        1.28       -2.73     10.41 o 
  -3   5  11        6.05       10.61      8.18 o 
  -2   5  11        4.54       11.91      7.81 o 
  -1   5  11      131.05      141.92     10.72 o 
   0   5  11        1.05        1.25      5.92 o 
   1   5  11       57.22       46.48      9.46 o 
   2   5  11        1.12       -4.43      7.74 o 
   3   5  11        0.29       11.35      9.54 o 
   4   5  11       30.52       34.64     11.52 o 
   5   5  11       13.22       40.73     10.90 o 
  -4   6  11       15.94        6.69     12.39 o 
  -3   6  11       86.54       81.30      9.52 o 
  -2   6  11        4.64        4.83      6.96 o 
  -1   6  11       65.60       72.04      9.69 o 
   0   6  11       36.65       53.03     12.89 o 
   1   6  11       27.21       20.36     10.53 o 
 -13   0  12       39.85       31.12      9.98 o 
 -12   0  12      103.81       76.29     11.20 o 
 -11   0  12       28.83       31.36      6.99 o 
 -10   0  12     1306.55     1205.94     55.53 o 
  -9   0  12      329.38      318.76     14.93 o 
  -8   0  12     1048.27      954.80     30.52 o 
  -7   0  12       13.31        4.53      4.81 o 
  -6   0  12      613.48      562.50     16.81 o 
  -5   0  12       99.79      101.04      5.97 o 
  -4   0  12      781.43      827.08     22.78 o 
  -3   0  12       67.97      104.55      8.19 o 
  -2   0  12        0.11       -1.03      1.78 o 
  -1   0  12      158.65      172.28      7.09 o 
   0   0  12      325.94      332.17      8.90 o 
   1   0  12       85.79       98.72      4.95 o 
   2   0  12     8155.81     8531.80    188.32 o 
   3   0  12      639.62      641.00     17.00 o 
   4   0  12      897.37      870.18     33.60 o 
   5   0  12      391.22      422.73     15.56 o 
   6   0  12       13.30        0.60      4.99 o 
   7   0  12      501.66      503.44     16.70 o 
   8   0  12        2.08        3.67      5.35 o 
   9   0  12       19.85       25.92      7.71 o 
  10   0  12       58.04       71.62     11.80 o 
 -13   1  12       22.98       31.15     10.26 o 
 -12   1  12        2.01        8.46      5.78 o 
 -11   1  12      122.50      109.34      8.15 o 
 -10   1  12      105.43      104.62      7.05 o 
  -9   1  12       38.92       33.59      5.22 o 
  -8   1  12       93.72      105.95      5.58 o 
  -7   1  12      104.47      110.55      5.15 o 
  -6   1  12        0.03       -3.90      2.60 o 
  -5   1  12       38.98       52.46      4.25 o 
  -4   1  12       45.67       73.95      3.59 o 
  -3   1  12      230.45      264.40      6.24 o 
  -2   1  12      149.21      182.52      4.71 o 
  -1   1  12       54.83       47.82      2.67 o 
   0   1  12      305.50      333.97      6.67 o 
   1   1  12        3.86       23.26      2.17 o 
   2   1  12      101.17      139.95      4.45 o 
   3   1  12       37.54       54.80      3.21 o 
   4   1  12       26.90       20.58      2.94 o 
   5   1  12       14.06        5.91      3.07 o 
   6   1  12      144.77      148.96      6.16 o 
   7   1  12       17.30       22.06      4.00 o 
   8   1  12       58.70       44.20      4.83 o 
   9   1  12        0.01       -4.40      4.12 o 
  10   1  12        4.82        0.99      5.57 o 
 -12   2  12        0.52        0.18      5.46 o 
 -11   2  12       30.03       26.09      5.80 o 
 -10   2  12       41.00       28.85      5.71 o 
  -9   2  12       38.51       39.26      5.77 o 
  -8   2  12      381.72      468.29     13.86 o 
  -7   2  12      294.51      376.06     17.45 o 
  -6   2  12      334.56      382.78     12.35 o 
  -5   2  12      216.17      219.89      6.66 o 
  -4   2  12      234.65      244.04      6.53 o 
  -3   2  12     1076.53     1160.33     21.70 o 
  -2   2  12       13.15       18.02      3.17 o 
  -1   2  12      652.81      732.80     12.92 o 
   0   2  12        0.17       -0.65      2.32 o 
   1   2  12        0.01       -3.48      2.32 o 
   2   2  12        1.60       -0.76      2.53 o 
   3   2  12        0.15       -4.06      2.71 o 
   4   2  12      292.16      261.55      8.72 o 
   5   2  12      208.97      198.25      7.85 o 
   6   2  12       20.12       16.12      4.21 o 
   7   2  12       27.13       25.76      6.20 o 
   8   2  12       22.65       22.84      4.94 o 
   9   2  12       26.94       18.92      5.11 o 
 -11   3  12       20.14       14.93     10.16 o 
 -10   3  12       74.49       62.07     12.76 o 
  -9   3  12       49.43       41.89      6.85 o 
  -8   3  12       75.23       98.60      8.14 o 
  -7   3  12      236.58      272.49     12.38 o 
  -6   3  12      489.51      518.58     16.18 o 
  -5   3  12       53.52       57.21      5.43 o 
  -4   3  12     1187.49     1209.99     32.03 o 
  -3   3  12       33.48       35.69      4.33 o 
  -2   3  12      159.65      185.72      7.62 o 
  -1   3  12        2.67        0.49      4.29 o 
   0   3  12      171.64      170.06      8.11 o 
   1   3  12      473.54      473.31     13.44 o 
   2   3  12       31.86       22.12      4.25 o 
   3   3  12       17.18       22.12      4.30 o 
   4   3  12        0.01       -4.48      4.14 o 
   5   3  12        2.35        4.45      4.94 o 
   6   3  12       12.35       14.18      5.63 o 
   7   3  12        6.84        3.85      7.01 o 
   8   3  12       56.32       70.71      9.45 o 
 -10   4  12       80.48       83.87     10.97 o 
  -9   4  12       10.88       17.84      7.90 o 
  -8   4  12       34.07       47.65      8.21 o 
  -7   4  12        2.28       -2.57      6.07 o 
  -6   4  12      153.31      150.72     11.49 o 
  -5   4  12      414.50      355.93     17.11 o 
  -4   4  12      212.71      208.02     12.55 o 
  -3   4  12      656.82      597.99     24.48 o 
  -2   4  12       11.25       -9.04      6.03 o 
  -1   4  12        4.37       -3.48      5.13 o 
   0   4  12      171.72      160.25      9.72 o 
   1   4  12        1.57       -6.42      5.17 o 
   2   4  12       46.44       30.81      6.33 o 
   3   4  12      105.33       92.13      8.45 o 
   4   4  12       11.74        7.90      6.28 o 
   5   4  12        2.71       10.15      6.79 o 
   6   4  12        7.46        1.11      6.99 o 
   7   4  12       17.25       39.40      8.59 o 
  -8   5  12        3.43        3.68      7.33 o 
  -7   5  12      102.63       95.39     10.53 o 
  -6   5  12        6.73        4.21      7.93 o 
  -5   5  12       42.05       51.93     13.01 o 
  -4   5  12       18.43       16.32      6.78 o 
  -3   5  12        7.70       15.52      6.49 o 
  -2   5  12      119.34      145.16     11.24 o 
  -1   5  12      142.23      158.90     11.88 o 
   0   5  12        4.86       -1.83      8.20 o 
   1   5  12       96.06      105.13      9.29 o 
   2   5  12       40.02       41.74      7.77 o 
   3   5  12      113.59      124.92     10.29 o 
   4   5  12       40.28       49.93     12.47 o 
   5   5  12       65.80       75.63      9.66 o 
  -2   6  12        2.85       -1.16      7.32 o 
  -1   6  12       29.18       37.89      9.19 o 
 -13   1  13       21.70       32.91      8.01 o 
 -12   1  13       11.47       10.96      5.88 o 
 -11   1  13       18.47       33.19      6.32 o 
 -10   1  13       10.63       15.00      4.98 o 
  -9   1  13      313.96      295.37     16.68 o 
  -8   1  13       59.50       62.72      4.87 o 
  -7   1  13       86.92      100.24      6.66 o 
  -6   1  13      163.52      162.88      6.01 o 
  -5   1  13       92.21      105.67      4.69 o 
  -4   1  13      597.33      598.82     11.69 o 
  -3   1  13       12.40       18.44      2.50 o 
  -2   1  13     1141.23     1133.24     19.10 o 
  -1   1  13      197.64      177.34      4.91 o 
   0   1  13      165.06      179.93      5.20 o 
   1   1  13      555.15      558.63      9.60 o 
   2   1  13       34.97       32.02      2.97 o 
   3   1  13      618.66      614.53     12.80 o 
   4   1  13      629.83      645.04     12.15 o 
   5   1  13       62.05       60.39      4.14 o 
   6   1  13       94.74      100.13      5.39 o 
   7   1  13       41.97       39.41      4.35 o 
   8   1  13        5.65        8.94      4.51 o 
   9   1  13       44.01       55.09      6.01 o 
 -12   2  13        0.25        0.40      5.59 o 
 -11   2  13        6.40        8.56      5.48 o 
 -10   2  13        9.80        5.44      5.25 o 
  -9   2  13        6.50        8.32      5.11 o 
  -8   2  13      541.85      522.67     15.07 o 
  -7   2  13      546.31      514.30     14.68 o 
  -6   2  13      578.56      591.80     15.94 o 
  -5   2  13      273.52      287.07      8.70 o 
  -4   2  13       19.65       29.74      3.45 o 
  -3   2  13        0.28        6.96      2.79 o 
  -2   2  13      419.68      466.25      9.00 o 
  -1   2  13      145.28      173.90      5.51 o 
   0   2  13       68.98       72.97      4.25 o 
   1   2  13      140.19      133.67      5.52 o 
   2   2  13      593.61      598.17     13.61 o 
   3   2  13       31.95       25.28      3.78 o 
   4   2  13       20.30       31.75      6.63 o 
   5   2  13        4.07        6.11      4.06 o 
   6   2  13       74.55       81.67      5.67 o 
   7   2  13       28.19       41.24      5.08 o 
   8   2  13       34.43       27.41      5.15 o 
   9   2  13        6.72        0.32      5.56 o 
 -11   3  13        1.22        3.47     10.65 o 
 -10   3  13       44.69       36.56     14.74 o 
  -9   3  13        2.76       29.99      8.39 o 
  -8   3  13      366.71      344.97     14.56 o 
  -7   3  13      271.12      300.43     13.26 o 
  -6   3  13      961.69      974.73     30.50 o 
  -5   3  13      212.93      205.03     14.70 o 
  -4   3  13      881.81      911.69     25.33 o 
  -3   3  13       62.77       58.21      5.88 o 
  -2   3  13     1396.81     1342.30     48.88 o 
  -1   3  13      140.09      126.50      7.18 o 
   0   3  13      427.22      392.83     13.16 o 
   1   3  13       54.96       50.67      4.74 o 
   2   3  13       22.25       24.48      5.30 o 
   3   3  13       31.87       22.71      4.82 o 
   4   3  13        0.05       -1.52      4.44 o 
   5   3  13      194.07      206.52     11.27 o 
   6   3  13      144.96      144.53      9.37 o 
   7   3  13        9.43       15.59      8.23 o 
   8   3  13       38.97       43.90      9.18 o 
 -10   4  13       66.58       75.06     11.15 o 
  -9   4  13       11.14       -2.67      7.62 o 
  -8   4  13       27.98       20.14      7.79 o 
  -7   4  13        1.05       -4.55     10.90 o 
  -6   4  13       11.51       18.10      7.08 o 
  -5   4  13      152.05      178.89     12.26 o 
  -4   4  13       23.06       38.42      7.95 o 
  -3   4  13      123.75      152.83     13.75 o 
  -2   4  13       84.72       86.13      9.17 o 
  -1   4  13        7.46        7.65      5.72 o 
   0   4  13      114.87      129.95      9.32 o 
   1   4  13       11.00        4.67      5.91 o 
   2   4  13        6.88       -0.72      5.77 o 
   3   4  13       33.66       32.77      7.03 o 
   4   4  13        5.74        5.34      6.53 o 
   5   4  13      109.99      108.06     11.45 o 
   6   4  13        0.86        8.17      8.76 o 
  -7   5  13        2.25        7.23      7.68 o 
  -6   5  13        1.51       -8.39      6.73 o 
  -5   5  13        7.71        8.88      5.59 o 
  -4   5  13       20.86       17.38      7.26 o 
  -3   5  13       35.06       26.10      7.38 o 
  -2   5  13       15.87       22.46      9.54 o 
  -1   5  13      134.12      113.15     10.90 o 
   0   5  13       34.37       33.96      7.63 o 
   1   5  13        1.07        1.61      6.44 o 
   2   5  13        3.74       -4.84      6.74 o 
   3   5  13       18.56       11.21      8.46 o 
   4   5  13        2.56        5.20      7.51 o 
 -13   0  14       78.20       66.66     17.10 o 
 -12   0  14      125.57      126.48     13.22 o 
 -11   0  14       31.55       25.40      8.76 o 
 -10   0  14       31.87       22.81     10.52 o 
  -9   0  14      620.67      630.38     22.61 o 
  -8   0  14      408.47      389.49     15.67 o 
  -7   0  14      188.86      165.53     15.36 o 
  -6   0  14      232.43      209.02     12.70 o 
  -5   0  14       26.37       16.92      4.11 o 
  -4   0  14       60.17       71.84      5.43 o 
  -3   0  14      263.37      272.15      9.79 o 
  -2   0  14        1.16       -4.74      3.16 o 
  -1   0  14      181.05      173.72      7.91 o 
   0   0  14     2260.48     2318.32     48.35 o 
   1   0  14       89.02      114.30      6.27 o 
   2   0  14     1391.19     1449.18     34.43 o 
   3   0  14      665.73      712.89     18.83 o 
   4   0  14        0.48       -3.56      4.20 o 
   5   0  14      985.80     1037.54     36.23 o 
   6   0  14       11.30        1.46      5.14 o 
   7   0  14      231.33      243.67     11.24 o 
   8   0  14       22.89       22.76      7.26 o 
   9   0  14        3.10        5.91      8.64 o 
 -12   1  14        0.00       12.81      5.98 o 
 -11   1  14        1.47       11.19      5.60 o 
 -10   1  14       10.84       14.96      5.04 o 
  -9   1  14      147.42      142.33      7.46 o 
  -8   1  14      125.98      131.63      6.87 o 
  -7   1  14       19.05       13.49      3.44 o 
  -6   1  14       88.03       93.97      6.49 o 
  -5   1  14      310.44      301.28      7.70 o 
  -4   1  14       26.64       35.77      3.01 o 
  -3   1  14      208.20      233.82      5.87 o 
  -2   1  14       17.67       21.47      2.48 o 
  -1   1  14      240.59      271.10      6.33 o 
   0   1  14      109.75      118.98      4.12 o 
   1   1  14        1.96       10.75      2.38 o 
   2   1  14        3.84        3.56      2.51 o 
   3   1  14      339.27      332.08      8.57 o 
   4   1  14       26.89       35.41      3.59 o 
   5   1  14        4.11       -4.96      3.33 o 
   6   1  14       78.34       73.78      5.51 o 
   7   1  14       38.01       48.02      5.40 o 
   8   1  14       10.24        4.86      4.63 o 
   9   1  14        3.46        9.17      5.49 o 
 -12   2  14       14.28       21.65      6.16 o 
 -11   2  14       62.72       56.18     11.91 o 
 -10   2  14       13.77       15.80      5.47 o 
  -9   2  14       23.12       19.58      5.47 o 
  -8   2  14       13.92       14.68      5.13 o 
  -7   2  14      216.54      242.31      9.73 o 
  -6   2  14       42.94       27.10      4.56 o 
  -5   2  14      587.43      578.34     14.36 o 
  -4   2  14      187.77      190.31      7.09 o 
  -3   2  14      443.78      458.99     10.75 o 
  -2   2  14      526.35      509.47     10.27 o 
  -1   2  14       76.33       82.66      3.93 o 
   0   2  14      631.46      587.58     12.43 o 
   1   2  14        6.74        3.16      2.96 o 
   2   2  14      161.01      165.57      7.66 o 
   3   2  14      101.94       88.75      5.17 o 
   4   2  14        2.94        5.78      4.10 o 
   5   2  14      233.51      234.86      9.55 o 
   6   2  14      112.04      122.15      6.70 o 
   7   2  14      186.43      185.37      8.31 o 
   8   2  14       53.62       71.76      6.33 o 
 -11   3  14        6.07       -4.07     11.03 o 
 -10   3  14        0.29       -9.30      7.58 o 
  -9   3  14      171.48      136.67     15.12 o 
  -8   3  14       10.49        7.81      7.53 o 
  -7   3  14      166.43      151.91      9.98 o 
  -6   3  14      342.25      364.32     17.01 o 
  -5   3  14       44.04       28.00      7.78 o 
  -4   3  14      313.10      358.11     15.29 o 
  -3   3  14       71.59       70.71      7.41 o 
  -2   3  14       34.98       56.21     12.67 o 
  -1   3  14       25.29       17.61      5.98 o 
   0   3  14      107.31      108.97      8.36 o 
   1   3  14       86.70      108.27      7.64 o 
   2   3  14        8.12       17.04      4.56 o 
   3   3  14       28.10       31.85      8.52 o 
   4   3  14       54.92       66.46      6.51 o 
   5   3  14       21.26       35.70      7.28 o 
   6   3  14        9.77       10.82      7.04 o 
   7   3  14        0.11        7.72      7.54 o 
  -9   4  14        1.97        4.99      8.11 o 
  -8   4  14       22.04       24.87      8.26 o 
  -7   4  14        1.32       -5.92      6.63 o 
  -6   4  14       12.22        3.67      6.57 o 
  -5   4  14      115.74      109.91     10.29 o 
  -4   4  14      108.40      103.10     10.09 o 
  -3   4  14       83.28       68.28      8.92 o 
  -2   4  14      197.41      173.31     12.10 o 
  -1   4  14       13.44       11.83      7.35 o 
   0   4  14      214.39      205.78     11.57 o 
   1   4  14        0.16      -10.11      6.74 o 
   2   4  14        3.09       -6.41      6.16 o 
   3   4  14       12.86       11.99      6.76 o 
   4   4  14       22.93       15.44      8.57 o 
   5   4  14       24.43       32.88      7.99 o 
   6   4  14       35.35       28.73     13.14 o 
  -7   5  14       21.42       15.02      8.15 o 
  -6   5  14       43.50       30.80      8.39 o 
  -5   5  14      103.10      114.44     10.89 o 
  -4   5  14      136.34      146.31     12.02 o 
  -3   5  14        0.33       -2.11      6.94 o 
  -2   5  14       17.31       16.54      7.66 o 
  -1   5  14       35.75       55.50      9.34 o 
   0   5  14       24.16       33.54      7.77 o 
   1   5  14       72.59       84.07      9.46 o 
   2   5  14       47.90       44.34      8.60 o 
   3   5  14       19.11       21.99      8.21 o 
 -12   1  15       13.66       20.46      6.27 o 
 -11   1  15      114.30      130.75      8.97 o 
 -10   1  15        3.18       11.80      5.36 o 
  -9   1  15      312.29      341.60     12.03 o 
  -8   1  15       27.94       17.67      4.18 o 
  -7   1  15      458.62      465.25     11.61 o 
  -6   1  15       57.92       52.87      4.23 o 
  -5   1  15        4.92        7.99      2.82 o 
  -4   1  15       37.77       47.40      3.59 o 
  -3   1  15      113.34      112.86      4.29 o 
  -2   1  15        3.14       -1.07      2.27 o 
  -1   1  15      436.43      450.27      9.06 o 
   0   1  15        6.53        6.47      2.43 o 
   1   1  15      448.20      445.76      9.18 o 
   2   1  15      384.09      385.19      9.39 o 
   3   1  15       36.38       40.53      3.82 o 
   4   1  15      277.41      270.42      7.97 o 
   5   1  15       74.19       73.24      4.99 o 
   6   1  15        0.37       -0.28      4.14 o 
   7   1  15      119.91      135.98      7.63 o 
   8   1  15        0.01       -2.04      5.12 o 
 -12   2  15        0.99        9.46      6.02 o 
 -11   2  15        1.71       -3.24      5.21 o 
 -10   2  15        1.51        8.88      5.48 o 
  -9   2  15        1.30       12.25      5.23 o 
  -8   2  15       36.71       24.83      5.42 o 
  -7   2  15      511.06      463.91     15.43 o 
  -6   2  15       75.19       54.75      7.39 o 
  -5   2  15      210.03      199.95      7.74 o 
  -4   2  15      334.17      336.63      9.97 o 
  -3   2  15        5.87       10.70      2.96 o 
  -2   2  15       42.06       47.98      3.29 o 
  -1   2  15       18.82       21.41      3.16 o 
   0   2  15        0.34        0.36      3.22 o 
   1   2  15       92.26       88.18      5.53 o 
   2   2  15      124.82      137.30      6.64 o 
   3   2  15       15.33       14.91      3.95 o 
   4   2  15       50.76       37.24      4.87 o 
   5   2  15       99.24      113.83      6.45 o 
   6   2  15        8.38       16.41      4.55 o 
   7   2  15       28.34       34.21      4.92 o 
   8   2  15        6.36       25.90      6.39 o 
 -11   3  15        2.33        4.40      9.19 o 
 -10   3  15        0.00       -2.08      8.23 o 
  -9   3  15        5.60        3.17      7.80 o 
  -8   3  15       44.86       32.94      8.64 o 
  -7   3  15        5.79       -1.81      8.92 o 
  -6   3  15      111.70      126.18      8.77 o 
  -5   3  15       94.61       69.13      9.34 o 
  -4   3  15      531.05      518.75     23.02 o 
  -3   3  15      216.00      203.10     13.86 o 
  -2   3  15      458.59      461.70     23.66 o 
  -1   3  15        5.18       -0.69      4.57 o 
   0   3  15        7.15        2.84      5.49 o 
   1   3  15       21.76       23.66      6.22 o 
   2   3  15       88.21       83.48      6.65 o 
   3   3  15        0.18       -3.18      5.75 o 
   4   3  15        0.43        5.03      6.17 o 
   5   3  15       15.33        9.99      7.14 o 
   6   3  15       59.64       53.82      8.76 o 
   7   3  15      112.59      130.28     11.64 o 
  -9   4  15        1.42       -6.77      7.88 o 
  -8   4  15        2.23       -6.19      7.33 o 
  -7   4  15       51.45       45.45      8.82 o 
  -6   4  15        1.06        7.50      7.56 o 
  -5   4  15      124.61      105.16     11.27 o 
  -4   4  15       30.54       25.79      8.55 o 
  -3   4  15       23.99       34.45      6.31 o 
  -2   4  15      317.44      322.25     17.13 o 
  -1   4  15       42.10       56.73      9.27 o 
   0   4  15       97.41      110.04     11.91 o 
   1   4  15        2.98       -9.22      6.15 o 
   2   4  15       56.44       63.65      8.25 o 
   3   4  15       63.41       60.83      8.67 o 
   4   4  15        0.63        1.12      6.73 o 
   5   4  15       71.38       76.60      9.76 o 
  -6   5  15        2.65        1.41      7.69 o 
  -5   5  15        0.15       -2.80      7.44 o 
  -4   5  15        0.01       15.52      6.21 o 
  -3   5  15       19.20       15.88      8.18 o 
  -2   5  15       45.00       47.63      9.37 o 
  -1   5  15       33.32       24.43      8.50 o 
   0   5  15       55.98       61.64      9.15 o 
   1   5  15       14.61        7.70      7.72 o 
   2   5  15        0.06       -4.05      7.43 o 
 -12   0  16      113.91       97.13     18.34 o 
 -11   0  16      106.38       78.17     24.04 o 
 -10   0  16      172.69      178.62     11.47 o 
  -9   0  16      141.89      110.55      9.63 o 
  -8   0  16      216.12      176.18     14.13 o 
  -7   0  16      114.26      127.98      8.45 o 
  -6   0  16      339.69      340.96     12.78 o 
  -5   0  16      249.18      239.59     10.13 o 
  -4   0  16        5.30        4.38      4.84 o 
  -3   0  16        7.61        6.27      3.12 o 
  -2   0  16        0.54        0.63      3.33 o 
  -1   0  16        0.38       -1.62      4.92 o 
   0   0  16     1252.76     1391.52     33.33 o 
   1   0  16      135.23      134.89      6.45 o 
   2   0  16      419.53      424.77     13.05 o 
   3   0  16       61.64       63.05      5.79 o 
   4   0  16        0.01       -9.07      6.19 o 
   5   0  16       90.20       90.30      7.75 o 
   6   0  16       21.97       18.65      5.94 o 
   7   0  16       16.08        2.55      6.91 o 
   8   0  16       20.73       13.82      8.99 o 
 -12   1  16        4.14       11.32      6.16 o 
 -11   1  16        0.92       13.31      5.79 o 
 -10   1  16      234.61      210.91     10.71 o 
  -9   1  16       70.26       74.06      7.35 o 
  -8   1  16      118.39       93.74      6.08 o 
  -7   1  16       97.94      113.69      6.35 o 
  -6   1  16        7.76        4.96      3.40 o 
  -5   1  16       31.36       42.17      3.74 o 
  -4   1  16       54.45       48.43      3.75 o 
  -3   1  16      101.28      102.21      5.21 o 
  -2   1  16      201.73      185.75      5.78 o 
  -1   1  16       24.73       25.06      2.99 o 
   0   1  16        1.95        0.62      2.59 o 
   1   1  16        6.29       10.50      2.85 o 
   2   1  16      277.93      304.88      8.33 o 
   3   1  16       24.55       23.70      4.11 o 
   4   1  16      162.47      172.58      6.72 o 
   5   1  16        7.50        3.88      4.19 o 
   6   1  16        5.02        0.99      4.45 o 
   7   1  16       58.72       65.52      6.52 o 
   8   1  16        1.44       -2.69      4.80 o 
 -11   2  16        0.22        0.82      6.28 o 
 -10   2  16       34.77       43.25      6.68 o 
  -9   2  16      151.07      167.06     10.05 o 
  -8   2  16       80.49       83.87      7.18 o 
  -7   2  16       41.64       45.75      6.04 o 
  -6   2  16       54.55       38.41      5.65 o 
  -5   2  16      113.84       97.38      6.49 o 
  -4   2  16      265.89      252.80      8.73 o 
  -3   2  16      142.48      150.44      5.37 o 
  -2   2  16      704.87      740.69     14.30 o 
  -1   2  16        2.29       -1.40      2.81 o 
   0   2  16       48.33       38.73      4.16 o 
   1   2  16       18.00        9.69      3.73 o 
   2   2  16      112.60      115.85      6.65 o 
   3   2  16      374.09      375.46     11.15 o 
   4   2  16        8.98        3.87      4.21 o 
   5   2  16       33.27       36.36      4.63 o 
   6   2  16       49.43       58.96      5.33 o 
   7   2  16        1.60        7.47      5.08 o 
 -10   3  16       20.12       13.02      8.96 o 
  -9   3  16       26.42       20.77      8.74 o 
  -8   3  16       29.35       19.55      8.54 o 
  -7   3  16        2.78        2.86      7.93 o 
  -6   3  16      230.83      229.45     11.51 o 
  -5   3  16       42.50       29.91      8.04 o 
  -4   3  16        8.20        5.31      8.67 o 
  -3   3  16        0.39       -6.05      8.92 o 
  -2   3  16       22.74       24.78      7.70 o 
  -1   3  16       74.98       79.77      7.67 o 
   0   3  16       12.33        6.50      4.89 o 
   1   3  16       13.93       16.79      6.41 o 
   2   3  16        1.33       -5.26      4.90 o 
   3   3  16        3.58       -7.29      6.06 o 
   4   3  16       39.88       32.15      7.60 o 
   5   3  16       11.65       12.00      6.99 o 
   6   3  16       65.12       84.70      9.97 o 
  -9   4  16       14.87        8.39      8.99 o 
  -8   4  16        2.29       -4.14      7.66 o 
  -7   4  16       32.71       43.26     14.74 o 
  -6   4  16        5.68       -1.72      7.19 o 
  -5   4  16        0.02       17.45     12.64 o 
  -4   4  16       23.68       23.60      7.61 o 
  -3   4  16       68.64       58.48      9.16 o 
  -2   4  16       90.73      101.56     10.86 o 
  -1   4  16       54.21       53.24      9.62 o 
   0   4  16       46.40       43.50      7.72 o 
   1   4  16        0.50       -9.42      6.28 o 
   2   4  16        0.27       -2.34      6.62 o 
   3   4  16       17.23       16.49      7.46 o 
   4   4  16        2.05      -10.31      6.99 o 
   5   4  16       35.36       44.75      8.86 o 
  -5   5  16        1.96       -0.16      7.86 o 
  -4   5  16      114.49      109.72     13.63 o 
  -3   5  16       71.54       57.99      7.89 o 
  -2   5  16       65.42       70.08     11.52 o 
  -1   5  16       63.60       80.59     11.35 o 
   0   5  16        9.51       17.01      8.06 o 
   1   5  16       11.02        6.88      8.07 o 
 -12   1  17        0.00       -0.90      6.98 o 
 -11   1  17      145.23      141.94      9.54 o 
 -10   1  17        1.43       -1.00      5.23 o 
  -9   1  17      268.80      277.51     12.25 o 
  -8   1  17      134.75      117.48      6.77 o 
  -7   1  17       65.48       70.25      5.57 o 
  -6   1  17      796.28      806.97     17.94 o 
  -5   1  17       65.74       66.62      4.57 o 
  -4   1  17      553.74      554.07     12.40 o 
  -3   1  17       30.00       19.33      3.17 o 
  -2   1  17       86.69       97.88      4.50 o 
  -1   1  17      117.21      120.56      5.20 o 
   0   1  17      196.28      189.19      6.08 o 
   1   1  17      202.94      199.88      7.03 o 
   2   1  17      391.49      403.40     14.34 o 
   3   1  17       20.40        9.19      3.87 o 
   4   1  17      152.72      167.42      7.91 o 
   5   1  17       35.05       27.83      5.01 o 
   6   1  17       25.84       24.16      5.28 o 
   7   1  17        5.96       11.75      5.17 o 
 -11   2  17        0.65        0.12      5.76 o 
 -10   2  17       10.25        9.57      5.62 o 
  -9   2  17       68.40       62.87      7.22 o 
  -8   2  17       55.51       55.65      6.85 o 
  -7   2  17       28.21       31.56      5.86 o 
  -6   2  17        4.81        4.50      4.91 o 
  -5   2  17       35.48       30.60      5.04 o 
  -4   2  17      108.26      133.81      6.01 o 
  -3   2  17        1.71        7.74      3.15 o 
  -2   2  17      105.86      107.40      4.75 o 
  -1   2  17       79.84       78.46      4.26 o 
   0   2  17        1.48       -5.21      3.47 o 
   1   2  17        2.61       -3.80      4.16 o 
   2   2  17        1.05       -3.89      4.24 o 
   3   2  17        5.15       16.77      5.18 o 
   4   2  17       13.87        9.02      4.88 o 
   5   2  17       12.58       15.42      5.27 o 
   6   2  17       36.10       40.68      6.44 o 
   7   2  17        1.95       -1.72      5.51 o 
 -10   3  17        7.61        7.33      8.67 o 
  -9   3  17       13.51       12.68      8.36 o 
  -8   3  17       51.84       57.94      7.66 o 
  -7   3  17        7.94        7.22      5.94 o 
  -6   3  17        7.00       10.27      7.16 o 
  -5   3  17        3.85       -1.00      6.83 o 
  -4   3  17       98.22       79.16      9.95 o 
  -3   3  17        0.45       10.57      7.06 o 
  -2   3  17      182.91      217.48     13.99 o 
  -1   3  17       13.26        0.86      6.92 o 
   0   3  17       37.47       36.13      6.16 o 
   1   3  17       41.05       36.58      6.21 o 
   2   3  17       23.16       12.40      4.93 o 
   3   3  17        9.48       -5.56      7.62 o 
   4   3  17       10.25       11.13      7.23 o 
   5   3  17       83.01       72.53      9.58 o 
   6   3  17       12.30       20.93      8.25 o 
  -8   4  17        7.57       10.96      8.61 o 
  -7   4  17       60.62       63.56     10.16 o 
  -6   4  17       27.35       24.34      8.29 o 
  -5   4  17      147.34      135.08     12.38 o 
  -4   4  17      116.26      105.23     11.25 o 
  -3   4  17       19.81       37.82      8.64 o 
  -2   4  17      126.47      131.91      9.77 o 
  -1   4  17        0.06       -8.59      5.73 o 
   0   4  17      109.10      112.59     10.33 o 
   1   4  17       11.48        2.26      7.04 o 
   2   4  17       62.44       51.76      8.74 o 
   3   4  17       40.23       35.88      8.46 o 
   4   4  17        1.75        0.71      7.46 o 
  -4   5  17       18.90       27.61      9.16 o 
  -3   5  17        2.54       12.50      6.97 o 
  -2   5  17        6.22       13.26      9.66 o 
  -1   5  17        5.31       24.88      9.56 o 
   0   5  17       10.42       16.73     13.63 o 
 -11   0  18        5.22        9.42     12.64 o 
 -10   0  18       70.96       69.29     13.29 o 
  -9   0  18      158.33      143.94     11.01 o 
  -8   0  18      191.15      167.99     19.80 o 
  -7   0  18      512.74      537.18     20.47 o 
  -6   0  18       97.06       89.02      7.69 o 
  -5   0  18       16.95       10.93      4.64 o 
  -4   0  18      524.93      580.19     21.17 o 
  -3   0  18      146.28      152.52      9.69 o 
  -2   0  18      889.58      943.00     27.00 o 
  -1   0  18       20.41        4.08      7.22 o 
   0   0  18      164.53      157.50      9.15 o 
   1   0  18       35.91       18.87      4.96 o 
   2   0  18        0.01       -3.10      4.95 o 
   3   0  18      227.77      225.85     11.05 o 
   4   0  18       10.30       13.37      5.95 o 
   5   0  18       62.64       55.57      7.31 o 
   6   0  18       52.83       36.08      9.84 o 
   7   0  18       30.84       20.32      9.24 o 
 -11   1  18        6.62       18.17      6.22 o 
 -10   1  18       41.06       33.08      6.53 o 
  -9   1  18       21.90       24.03      6.20 o 
  -8   1  18       68.92       47.69      7.22 o 
  -7   1  18        6.47       11.31      4.85 o 
  -6   1  18      201.43      221.47      8.29 o 
  -5   1  18       47.88       34.54      4.36 o 
  -4   1  18       54.36       69.67      4.50 o 
  -3   1  18       84.02       75.57      4.55 o 
  -2   1  18       13.51        7.67      3.18 o 
  -1   1  18      210.08      216.26      6.87 o 
   0   1  18        6.29       -2.58      3.03 o 
   1   1  18       50.04       41.92      4.68 o 
   2   1  18      189.78      225.05      8.37 o 
   3   1  18        0.03       -5.65      3.90 o 
   4   1  18       14.16       26.06      5.06 o 
   5   1  18       85.72       99.12      6.98 o 
   6   1  18        9.90        3.28      4.97 o 
   7   1  18       17.22        8.42      5.30 o 
 -11   2  18       13.80       14.50      6.22 o 
 -10   2  18       13.85       14.70      5.85 o 
  -9   2  18      127.02      123.30     13.52 o 
  -8   2  18       12.11       18.06      5.84 o 
  -7   2  18      339.12      315.78     12.74 o 
  -6   2  18       26.66       18.50      5.87 o 
  -5   2  18      550.93      541.71     17.38 o 
  -4   2  18      351.49      331.03     10.06 o 
  -3   2  18      317.25      314.82     11.09 o 
  -2   2  18      245.52      215.79      8.98 o 
  -1   2  18       80.53       78.75      5.29 o 
   0   2  18       84.38       70.97      5.52 o 
   1   2  18       46.81       26.09      5.03 o 
   2   2  18        0.67        1.15      4.51 o 
   3   2  18       37.56       29.60      5.47 o 
   4   2  18       11.71       14.10      5.21 o 
   5   2  18       12.48       11.37      5.47 o 
   6   2  18       54.19       49.03      6.62 o 
  -9   3  18        7.91        5.73      8.67 o 
  -8   3  18       22.81       27.27      6.80 o 
  -7   3  18       33.31       28.79      6.76 o 
  -6   3  18       32.33       24.89      6.48 o 
  -5   3  18       32.62       34.10      8.58 o 
  -4   3  18        3.06       14.91     14.00 o 
  -3   3  18        7.16        9.51      7.53 o 
  -2   3  18        0.05        7.31      7.53 o 
  -1   3  18       19.95       36.39      8.76 o 
   0   3  18        1.01       -8.71      5.81 o 
   1   3  18       18.02       13.43      6.89 o 
   2   3  18       33.16       26.87      5.61 o 
   3   3  18        2.80       -2.68      5.65 o 
   4   3  18       23.76       12.45      7.44 o 
   5   3  18        7.88       -3.03      6.28 o 
  -7   4  18       37.50       54.47      9.95 o 
  -6   4  18       13.92       21.02      8.84 o 
  -5   4  18       45.93       47.30      9.67 o 
  -4   4  18        1.76       11.68      8.39 o 
  -3   4  18      103.32       89.45     11.18 o 
  -2   4  18        7.97        5.45      8.59 o 
  -1   4  18       32.89       17.04      7.10 o 
   0   4  18        3.92       10.39      6.18 o 
   1   4  18       17.44       15.91      7.98 o 
   2   4  18       10.66        0.55      7.55 o 
   3   4  18        5.99        4.09      8.05 o 
 -11   1  19       36.86       31.90      7.26 o 
 -10   1  19        0.46       -1.29      5.76 o 
  -9   1  19       26.31       25.16      6.21 o 
  -8   1  19      128.37      120.49     10.91 o 
  -7   1  19       70.68       48.44      7.72 o 
  -6   1  19      370.37      392.39     13.04 o 
  -5   1  19      551.15      554.86     13.95 o 
  -4   1  19        6.92       -5.98      3.98 o 
  -3   1  19      630.08      689.90     15.17 o 
  -2   1  19       84.12       69.17      5.07 o 
  -1   1  19      439.21      484.74     11.77 o 
   0   1  19      190.52      170.90      7.46 o 
   1   1  19       94.60       90.85      7.37 o 
   2   1  19      249.56      262.41      9.62 o 
   3   1  19        5.14        9.82      4.67 o 
   4   1  19      103.42      119.05      7.43 o 
   5   1  19       35.21       46.59      5.87 o 
   6   1  19       68.65       59.63      6.41 o 
 -10   2  19        3.25       15.70      6.12 o 
  -9   2  19      105.49      106.98      8.73 o 
  -8   2  19       41.89       26.82      6.24 o 
  -7   2  19       73.52       76.25      7.45 o 
  -6   2  19        0.46       -0.60      5.37 o 
  -5   2  19        4.51       16.84      5.65 o 
  -4   2  19       66.27       64.84      5.99 o 
  -3   2  19       42.38       43.79      4.49 o 
  -2   2  19       52.86       48.92      4.99 o 
  -1   2  19        6.81        1.53      4.07 o 
   0   2  19        0.06       -6.52      4.35 o 
   1   2  19        4.39        1.53      4.66 o 
   2   2  19       21.11       15.84      5.37 o 
   3   2  19       46.00       52.56      6.40 o 
   4   2  19       38.16       42.04      6.34 o 
   5   2  19        0.52        2.76      5.44 o 
  -9   3  19        1.82        3.73      6.51 o 
  -8   3  19       11.72       14.05      6.95 o 
  -7   3  19        3.86        4.14      6.21 o 
  -6   3  19        1.19       -4.87      5.65 o 
  -5   3  19       37.90       38.64      9.21 o 
  -4   3  19       27.92       26.82      8.36 o 
  -3   3  19       52.90       43.52      9.17 o 
  -2   3  19        0.65       -1.08      7.45 o 
  -1   3  19      131.39      118.18     22.18 o 
   0   3  19       36.09       21.20      7.45 o 
   1   3  19       29.70       17.56      6.21 o 
   2   3  19        0.05       -5.86      5.68 o 
   3   3  19       10.23        9.36      7.35 o 
   4   3  19        0.13       -0.47      9.59 o 
  -7   4  19       55.64       64.92     14.12 o 
  -6   4  19       18.26       27.03      9.52 o 
  -5   4  19       58.02       77.73     11.27 o 
  -4   4  19      146.15      158.83     13.94 o 
  -3   4  19        6.64       20.90      9.34 o 
  -2   4  19      124.31      136.81     28.62 o 
  -1   4  19        0.86       -8.21      8.67 o 
   0   4  19      129.61      146.97     10.33 o 
   1   4  19       21.68       28.96     10.58 o 
   2   4  19        3.15       -3.33      6.45 o 
 -11   0  20        1.18        3.22     13.13 o 
 -10   0  20        2.30       -3.22     10.90 o 
  -9   0  20       86.13       70.30     10.94 o 
  -8   0  20       10.36        6.42      6.65 o 
  -7   0  20      279.08      286.61     14.65 o 
  -6   0  20      248.49      267.68     14.33 o 
  -5   0  20        0.40       -6.32      5.71 o 
  -4   0  20       90.81       91.71     16.42 o 
  -3   0  20      651.03      705.10     22.21 o 
  -2   0  20       32.07       29.20      6.86 o 
  -1   0  20      996.52     1124.90     32.12 o 
   0   0  20       12.73       -9.66      6.44 o 
   1   0  20      173.65      180.40     12.38 o 
   2   0  20       15.79       15.11      6.07 o 
   3   0  20      139.66      157.98     11.25 o 
   4   0  20       65.10       65.45      8.66 o 
   5   0  20        7.61       -0.16      8.56 o 
   6   0  20       57.33       62.14     16.48 o 
 -10   1  20       48.31       45.16      9.69 o 
  -9   1  20       51.81       50.98      7.21 o 
  -8   1  20       20.43       26.79      7.29 o 
  -7   1  20       40.74       34.01      5.68 o 
  -6   1  20       85.53       92.91      7.20 o 
  -5   1  20       63.19       66.39      6.10 o 
  -4   1  20       44.83       45.19      7.68 o 
  -3   1  20        0.78       10.39      6.91 o 
  -2   1  20      401.19      422.39     12.65 o 
  -1   1  20        7.67       -2.49      6.15 o 
   0   1  20        1.66       -4.79      4.15 o 
   1   1  20        0.10        4.04      4.48 o 
   2   1  20       72.14       94.96      7.52 o 
   3   1  20        2.44        1.96      4.78 o 
   4   1  20       13.97       16.49      5.27 o 
   5   1  20       17.83       24.31      5.66 o 
 -10   2  20       38.84       44.58      7.17 o 
  -9   2  20       46.37       59.77      9.48 o 
  -8   2  20       44.28       46.04      7.69 o 
  -7   2  20       22.87       15.81      9.44 o 
  -6   2  20       86.58       71.31      7.38 o 
  -5   2  20       46.00       50.54      7.94 o 
  -4   2  20      440.51      450.45     15.78 o 
  -3   2  20        0.45       -6.33      4.22 o 
  -2   2  20       32.14       28.52      7.11 o 
  -1   2  20        5.03        0.28      4.76 o 
   0   2  20       42.73       42.70      6.75 o 
   1   2  20      197.16      209.05     14.07 o 
   2   2  20        4.34       -4.92      5.04 o 
   3   2  20       28.95       45.73      7.03 o 
   4   2  20       20.12       24.43      6.16 o 
   5   2  20        4.18       -0.22      5.83 o 
  -8   3  20       30.26       26.42      7.48 o 
  -7   3  20       58.43       60.59      8.41 o 
  -6   3  20        7.26        4.78      6.45 o 
  -5   3  20       35.73       19.87      8.57 o 
  -4   3  20        0.38       -8.86     11.77 o 
  -3   3  20      158.58      176.82     16.23 o 
  -2   3  20        1.41        1.45     14.99 o 
  -1   3  20       79.13       90.24     18.46 o 
   0   3  20        3.35       16.57      7.52 o 
   1   3  20        5.97       -5.55      5.94 o 
   2   3  20       31.70       42.59      7.44 o 
   3   3  20        1.42       -8.23      7.21 o 
  -5   4  20        6.26        4.65      8.84 o 
  -4   4  20       19.53       30.05      9.44 o 
  -3   4  20       15.38       27.62      9.63 o 
  -2   4  20       70.35       72.88     11.21 o 
  -1   4  20        0.02       -8.14      8.82 o 
   0   4  20        3.13       11.45      9.21 o 
 -10   1  21       12.72       16.19      6.53 o 
  -9   1  21        5.80        9.08      6.18 o 
  -8   1  21      105.97      130.08      9.57 o 
  -7   1  21       16.82       19.79      6.16 o 
  -6   1  21       35.42       29.14      5.69 o 
  -5   1  21      162.09      169.20      9.09 o 
  -4   1  21      239.84      249.04      9.87 o 
  -3   1  21      128.30      137.66      7.88 o 
  -2   1  21      171.96      196.34      8.92 o 
  -1   1  21        5.05       -6.48      4.32 o 
   0   1  21       69.56       77.79      9.34 o 
   1   1  21        2.26       -2.51      4.60 o 
   2   1  21       78.72       97.16      7.87 o 
   3   1  21       23.31       21.90      6.00 o 
   4   1  21       36.56       47.85      6.19 o 
   5   1  21       21.02       14.46      5.99 o 
  -9   2  21       53.96       62.67     12.08 o 
  -8   2  21        3.32        0.04      7.04 o 
  -7   2  21       33.36       24.45      6.34 o 
  -6   2  21       18.41       18.30      6.03 o 
  -5   2  21       68.64       58.09     10.14 o 
  -4   2  21        0.32        5.23      5.85 o 
  -3   2  21        1.48       -6.15      5.65 o 
  -2   2  21        5.80        1.63      5.60 o 
  -1   2  21       26.60       24.58      5.45 o 
   0   2  21        1.10        1.55      5.61 o 
   1   2  21       66.58       83.78      7.63 o 
   2   2  21       22.89       27.43      6.13 o 
   3   2  21       57.51       58.72      7.31 o 
   4   2  21       32.65       45.50     11.12 o 
  -7   3  21        3.38       12.41      7.06 o 
  -6   3  21        1.61        3.43      6.62 o 
  -5   3  21        2.74       -0.77     15.98 o 
  -4   3  21       18.04       22.53      8.96 o 
  -3   3  21       88.71       87.56     11.89 o 
  -2   3  21      123.92      131.25     22.80 o 
  -1   3  21        2.38        1.17      8.84 o 
   0   3  21       60.04       37.80      9.77 o 
   1   3  21        2.81       -9.14      6.09 o 
   2   3  21       71.48       59.63      8.41 o 
  -3   4  21       21.58       23.08      9.67 o 
  -2   4  21       80.01       84.59     12.89 o 
  -9   0  22      114.15      103.33     18.58 o 
  -8   0  22       98.73       90.05     12.34 o 
  -7   0  22        9.93       15.06      8.66 o 
  -6   0  22      166.43      170.25     15.04 o 
  -5   0  22       38.25       33.28      9.36 o 
  -4   0  22       84.25       84.82     11.96 o 
  -3   0  22       89.08      111.25     13.01 o 
  -2   0  22      110.07      119.84     12.95 o 
  -1   0  22       21.71       11.89      8.41 o 
   0   0  22      195.08      208.41     15.84 o 
   1   0  22       29.20       20.82      8.61 o 
   2   0  22      108.58      113.40     12.95 o 
   3   0  22       74.73       87.45      9.97 o 
   4   0  22       58.17       64.01     12.06 o 
  -9   1  22        1.31        0.07      6.31 o 
  -8   1  22       44.56       31.98      6.90 o 
  -7   1  22        8.47        6.88      6.10 o 
  -6   1  22       67.31       85.20      8.32 o 
  -5   1  22        0.05        0.88      5.08 o 
  -4   1  22        0.02        2.73      5.02 o 
  -3   1  22       15.50       15.36      5.21 o 
  -2   1  22        7.27        2.07      4.61 o 
  -1   1  22       10.24        6.06      5.18 o 
   0   1  22       31.74       25.84      5.53 o 
   1   1  22       11.64        5.12      6.01 o 
   2   1  22        1.92       -3.91      5.50 o 
   3   1  22       16.83       24.38      6.81 o 
   4   1  22        0.58       -0.99      5.73 o 
  -8   2  22        0.41        3.48      7.40 o 
  -7   2  22       39.36       33.70      8.36 o 
  -6   2  22       45.08       49.51      8.89 o 
  -5   2  22        1.68        6.49      7.12 o 
  -4   2  22        0.03        0.93      5.95 o 
  -3   2  22        2.71       -5.90      5.77 o 
  -2   2  22        0.13       -2.98      5.79 o 
  -1   2  22      118.05      126.38     11.26 o 
   0   2  22        2.10       -4.68      6.91 o 
   1   2  22       24.76       24.60      7.10 o 
   2   2  22        5.99       -4.42      6.41 o 
   3   2  22        0.01       -1.67      6.76 o 
  -6   3  22        6.70        1.18      8.16 o 
  -5   3  22       41.22       39.91     15.98 o 
  -4   3  22        6.40        6.65      9.01 o 
  -3   3  22       86.70      103.06     12.61 o 
  -2   3  22       32.27       35.87     10.16 o 
  -1   3  22       11.17        4.35      9.10 o 
   0   3  22       46.80       32.05     10.57 o 
   1   3  22        0.01       -1.40      7.51 o 
  -8   1  23      114.47      139.20     12.15 o 
  -7   1  23       87.18       96.21     10.66 o 
  -6   1  23        0.29       -0.22      7.03 o 
  -5   1  23       97.29       94.98      8.62 o 
  -4   1  23        2.75       -6.29      5.60 o 
  -3   1  23       48.53       65.61      7.89 o 
  -2   1  23        4.15       -1.24      5.63 o 
  -1   1  23        1.58       -0.06      5.60 o 
   0   1  23        1.40        2.39      7.61 o 
   1   1  23        0.05        6.29      7.14 o 
   2   1  23        0.53       -3.79      6.36 o 
   3   1  23        4.81        8.43      6.92 o 
  -7   2  23        8.69       12.86      7.82 o 
  -6   2  23       43.84       50.50      8.99 o 
  -5   2  23       29.21       29.43      8.29 o 
  -4   2  23       52.54       55.22      9.24 o 
  -3   2  23       41.94       44.34      7.63 o 
  -2   2  23        3.38        0.73      6.24 o 
  -1   2  23       17.98       10.44      7.79 o 
   0   2  23       19.50        5.33     11.01 o 
   1   2  23       63.82       36.54      8.81 o 
   2   2  23       73.79       76.09      9.73 o 
  -5   3  23      115.83      115.65     18.46 o 
  -4   3  23        0.88       -4.31      9.14 o 
  -3   3  23       61.44       69.59     12.35 o 
  -2   3  23       12.47       22.30     14.00 o 
  -1   3  23        1.94       -3.79      9.17 o 
  -8   0  24      156.36      169.49     23.04 o 
  -7   0  24       78.54      109.21     14.10 o 
  -6   0  24      150.32      177.50     16.44 o 
  -5   0  24       26.05       12.41      9.46 o 
  -4   0  24      126.80      150.62     15.22 o 
  -3   0  24      179.41      178.36     16.52 o 
  -2   0  24      201.97      244.69     18.38 o 
  -1   0  24        2.21       -9.28      8.64 o 
   0   0  24       91.41       59.99     11.08 o 
   1   0  24        0.06       16.12      9.52 o 
   2   0  24        2.26      -14.62     13.13 o 
  -7   1  24        9.84       18.62      8.10 o 
  -6   1  24        5.12       -1.82      7.12 o 
  -5   1  24        0.53       -7.21     10.39 o 
  -4   1  24       33.18       21.54      6.62 o 
  -3   1  24       33.74       21.69      6.58 o 
  -2   1  24        3.02        3.20      7.19 o 
  -1   1  24      118.80      129.14     11.72 o 
   0   1  24       27.09       35.47      8.67 o 
   1   1  24       16.87       15.16      7.91 o 
  -6   2  24       62.58       73.34     10.13 o 
  -5   2  24       49.74       76.15     10.48 o 
  -4   2  24        4.99       10.17      7.87 o 
  -3   2  24       41.48       53.10      9.64 o 
  -2   2  24        3.32       -0.10      7.92 o 
  -1   2  24      103.17      118.04     12.04 o 
   0   2  24        1.34      -11.41      7.61 o 
  -6   1  25        6.18        1.40      7.58 o 
  -5   1  25       78.49       91.32     11.06 o 
  -4   1  25       13.51        7.93      9.81 o 
  -3   1  25        1.20        3.85      9.49 o 
  -2   1  25       18.99       27.05      8.37 o 
  -1   1  25        2.34       -2.58      9.67 o 
   0   1  25       50.69       66.97     10.21 o 
  -4   0  26       75.94       89.06     33.58 o 
  -3   0  26       47.38       54.72     12.76 o 
  -2   0  26       21.82        2.74      9.69 o 
                                                 
